# Supplementary material for: Learning and recognition of tactile temporal sequences by mice and humans
Source: eLife. 2017 Aug 16;6:e27333. doi: 10.7554/eLife.27333 (PMC5559268; doi:10.7554/eLife.27333)
Supplement: Figure 2—source data 1. — Fig2.m is the Matlab script for plotting the data. m099_22-may-2015_alltrialdata_matrix.mat and 2987_22-feb-2016_alltrialdata_matrix.mat contain the trial by trial response outcomes used to construct the performance data in panels B and C. figure2a.mat, figure2b.mat and figure2c.mat contain all other Matlab variables needed for panels A, B and C respectively. DOI: http://dx.doi.org/10.7554/eLife.27333.004 [file elife-27333-fig2-data1.zip]

Archive with 6 entries (6 files):
- Fig2.m
- figure2a.mat
- figure2b.mat
- figure2c.mat
- m099_22-may-2015_alltrialdata_matrix.mat
- 2987_22-feb-2016_alltrialdata_matrix.mat
