# Supplementary material for: Learning and recognition of tactile temporal sequences by mice and humans
Source: eLife. 2017 Aug 16;6:e27333. doi: 10.7554/eLife.27333 (PMC5559268; doi:10.7554/eLife.27333)
Supplement: Figure 2—source data 1. — Fig2.m is the Matlab script for plotting the data. m099_22-may-2015_alltrialdata_matrix.mat and 2987_22-feb-2016_alltrialdata_matrix.mat contain the trial by trial response outcomes used to construct the performance data in panels B and C. figure2a.mat, figure2b.mat and figure2c.mat contain all other Matlab variables needed for panels A, B and C respectively. DOI: http://dx.doi.org/10.7554/eLife.27333.004 [file elife-27333-fig2-data1.zip › Fig2.m]

close all
cd('R:\maravall_lab\Behaviour Manuscript\rebuttal_figures')
    scrsz = get(0,'ScreenSize');
    h = figure('Position',[scrsz(3)/3*2 100 scrsz(3)/3 scrsz(4)*0.8]);

fsize = 16;
yoffset = 0.02;
%%
annotation(h,'textbox',...
    [0 0.9+yoffset 0.05 0.05],...
    'String',{'A'},...
    'LineStyle','none',...
    'FontWeight','bold',...
    'FontSize',fsize,...
    'FontName','Arial',...
    'FitBoxToText','off');
annotation(h,'textbox',...
    [0 0.6+yoffset 0.05 0.05],...
    'String',{'B'},...
    'LineStyle','none',...
    'FontWeight','bold',...
    'FontSize',fsize,...
    'FontName','Arial',...
    'FitBoxToText','off');
annotation(h,'textbox',...
    [0 0.3+yoffset 0.05 0.05],...
    'String',{'C'},...
    'LineStyle','none',...
    'FontWeight','bold',...
    'FontSize',fsize,...
    'FontName','Arial',...
    'FitBoxToText','off');

%% Figure 2A

load('figure2a.mat')

subplot(311)
hold on

plot(1+ones(1,length(detection)).*yd,detection+(xd/10),'k.','markersize',5)
plot(2+ones(1,length(square)).*ys,square+(xs/10),'k.','markersize',5)
plot(3+ones(1,length(halfnogo)).*yh,halfnogo+(xh/10),'k.','markersize',5)
axis([0 4 0 9])
set(gca,'xtick',1:3,'xticklabel',{' ',' ',' '})

ylabel({'Number of Sessions','To Learn Task'},'FontSize',8,'Fontname','Arial')
text(0.8,-0.75,'Detection','horizontalalignment','center','verticalalignment','middle','FontSize',8,'Fontname','Arial')
text(2.1,-0.75,{'Square','Wave'},'horizontalalignment','center','verticalalignment','middle','FontSize',8,'Fontname','Arial')
text(3.2,-0.75,{'Half','NoGo'},'horizontalalignment','center','verticalalignment','middle','FontSize',8,'Fontname','Arial')

%% Figure 2B
load('figure2b.mat')
subplot(312)
plot(pc_window_weighted*100,'k.')
hold on

xlabel('Trial','FontSize',8,'FontName','Arial')
axis([0 nt+1 40 200])

plot(find(hit),ones(1,sum(hit))*180,'.','Color',[0.2 0.8 0.2])
plot(find(miss),ones(1,sum(miss))*160,'.','Color',[0.8 0.2 0.2])
plot(find(cr),ones(1,sum(cr))*140,'.','Color',[0.2 0.8 0.2])
plot(find(fa),ones(1,sum(fa))*120,'.','Color',[0.8 0.2 0.2])

plot([1 220],[200 200],'b-')
plot([221 270],[200 200],'m-')
text(245,200,'No Stim','HorizontalAlignment','Center','VerticalAlignment','Bottom','FontSize',8,'FontName','Arial')
plot([271 330],[200 200],'b-')

set(gca,'YTick',[50 70 90],'FontSize',8,'FontName','Arial')
set(gca,'YTickLabel',{'50','70','90'})
ylabel('% Correct                                  ','FontSize',8,'FontName','Arial')
set(gca,'XTick',[1 100 200 nt])

text(-3,180,'hit','Color',[0.2 0.8 0.2],'horizontalalignment','right','FontSize',8,'FontName','Arial')
text(-3,160,'miss','Color',[0.8 0.2 0.2],'horizontalalignment','right','FontSize',8,'FontName','Arial')
text(-3,140,'CR','Color',[0.2 0.8 0.2],'horizontalalignment','right','FontSize',8,'FontName','Arial')
text(-3,120,'FA','Color',[0.8 0.2 0.2],'horizontalalignment','right','FontSize',8,'FontName','Arial')


%%
load('figure2c.mat')
subplot(313)
plot(pc_window_weighted*100,'k.')
hold on

xlabel('Trial','FontSize',8,'FontName','Arial')
axis([0 length(pc_window_weighted)+1 40 200])

plot(find(hit),ones(1,sum(hit))*180,'.','Color',[0.2 0.8 0.2])
plot(find(miss),ones(1,sum(miss))*160,'.','Color',[0.8 0.2 0.2])
plot(find(cr),ones(1,sum(cr))*140,'.','Color',[0.2 0.8 0.2])
plot(find(fa),ones(1,sum(fa))*120,'.','Color',[0.8 0.2 0.2])

set(gca,'YTick',[50 70 90],'FontSize',8,'FontName','Arial')
set(gca,'YTickLabel',{'50','70','90'})
ylabel('% Correct                                  ','FontSize',8,'FontName','Arial')
set(gca,'XTick',[1 100 200 nt])

text(-3,180,'hit','Color',[0.2 0.8 0.2],'horizontalalignment','right','FontSize',8,'FontName','Arial')
text(-3,160,'miss','Color',[0.8 0.2 0.2],'horizontalalignment','right','FontSize',8,'FontName','Arial')
text(-3,140,'CR','Color',[0.2 0.8 0.2],'horizontalalignment','right','FontSize',8,'FontName','Arial')
text(-3,120,'FA','Color',[0.8 0.2 0.2],'horizontalalignment','right','FontSize',8,'FontName','Arial')
plot([1 100],[200 200],'b-')
text(50,200,'RC','HorizontalAlignment','Center','VerticalAlignment','Top','FontSize',8,'FontName','Arial')
plot([101 150],[200 200],'m-')
text(125,200,'No Stim','HorizontalAlignment','Center','VerticalAlignment','Bottom','FontSize',8,'FontName','Arial')
plot([151 200],[200 200],'c-')
text(175,200,'DV','HorizontalAlignment','Center','VerticalAlignment','Top','FontSize',8,'FontName','Arial')
plot([200 length(pc_window_weighted)],[200 200],'b-')
text(225,200,'RC','HorizontalAlignment','Center','VerticalAlignment','Top','FontSize',8,'FontName','Arial')
