# Supplementary material for: Learning and recognition of tactile temporal sequences by mice and humans
Source: eLife. 2017 Aug 16;6:e27333. doi: 10.7554/eLife.27333 (PMC5559268; doi:10.7554/eLife.27333)
Supplement: Figure 3—source data 1. — Fig3.m is the Matlab script for plotting the data. M058_12-Aug-2014_alltrialdata.mat contains trial by trial data including lick times, used to construct the lick rasters in panel A and B. Matlab script for making the lick rasters and histogram is in lick_rasters.m, and script for computing discrimination lick latency is in latency_analysis.m. DOI: http://dx.doi.org/10.7554/eLife.27333.006 [file elife-27333-fig3-data1.zip]

Archive with 6 entries (6 files):
- M058-12-Aug-2014_alltrialdata.mat
- Fig3.m
- fulltask_data_june.mat
- fulltask_latency_june.mat
- latency_analysis.m
- lick_rasters.m
