# Supplementary material for: Learning and recognition of tactile temporal sequences by mice and humans
Source: eLife. 2017 Aug 16;6:e27333. doi: 10.7554/eLife.27333 (PMC5559268; doi:10.7554/eLife.27333)
Supplement: Figure 3—source data 1. — Fig3.m is the Matlab script for plotting the data. M058_12-Aug-2014_alltrialdata.mat contains trial by trial data including lick times, used to construct the lick rasters in panel A and B. Matlab script for making the lick rasters and histogram is in lick_rasters.m, and script for computing discrimination lick latency is in latency_analysis.m. DOI: http://dx.doi.org/10.7554/eLife.27333.006 [file elife-27333-fig3-data1.zip › Fig3.m]

% Figure 3 Lick Times
clear all
close all
cd('R:\maravall_lab\Behaviour Manuscript\rebuttal_figures')
    scrsz = get(0,'ScreenSize');
    h = figure('Position',[scrsz(3)/3*2 100 scrsz(3)/3 scrsz(4)*0.8]);

fsize = 16;
yoffset = 0.02;

%%
annotation(h,'textbox',...
    [0.0 0.9+yoffset 0.05 0.05],...
    'String',{'A'},...
    'LineStyle','none',...
    'FontWeight','bold',...
    'FontSize',fsize,...
    'FontName','Arial',...
    'FitBoxToText','off');
annotation(h,'textbox',...
    [0.0 0.68+yoffset 0.05 0.05],...
    'String',{'B'},...
    'LineStyle','none',...
    'FontWeight','bold',...
    'FontSize',fsize,...
    'FontName','Arial',...
    'FitBoxToText','off');
annotation(h,'textbox',...
    [0.0 0.46+yoffset 0.05 0.05],...
    'String',{'C'},...
    'LineStyle','none',...
    'FontWeight','bold',...
    'FontSize',fsize,...
    'FontName','Arial',...
    'FitBoxToText','off');
annotation(h,'textbox',...
    [0.0 0.24+yoffset 0.05 0.05],...
    'String',{'D'},...
    'LineStyle','none',...
    'FontWeight','bold',...
    'FontSize',fsize,...
    'FontName','Arial',...
    'FitBoxToText','off');

%%
figure3_Lick_Raster
datafile = 'R:\maravall_lab\behaviour manuscript\fulltask_latency_june.mat';
load(datafile)

%%
subplot(414)
hold on
nreps = 50;
for i = 1:size(mouseid,1)
    avr_rand_diff = mean(random_diff{i});
        plot(binstarts/SR,avr_rand_diff,'k:','color',[0.75 0.75 0.75],'linewidth',2)
        plot(binstarts/SR,actual_diff(4,:),'k-','color',[0.75 0.75 0.75],'linewidth',2)
        plot([0.3 2.7],[CI(4) CI(4)],'k--')
        plot([0.3 1.1],[8 8],'-','color',[0.5 0.5 0.5],'linewidth',3)
        plot([1.2 2.7],[8 8],'-','color',[0.8 0.2 0.8],'linewidth',3)
        axis([0 2.9 -inf 8.1]);
        set(gca,'xtick',0.3:1:2.8)
        set(gca,'xticklabel',0:2)
        box off
    
    tmp = find(actual_diff(i,:)>CI(i));
    if ~isempty(tmp)
        tmp = tmp(tmp>5);
        x = tmp(1);
        plot(binstarts(x)/SR,actual_diff(4,x),'r*')
    end
end
ylabel({'(Licks/Trial/100ms)',' '},'FontSize',8,'FontName','Arial')
xlabel('Time (s)','FontSize',8,'FontName','Arial')
