# Supplementary material for: Learning and recognition of tactile temporal sequences by mice and humans
Source: eLife. 2017 Aug 16;6:e27333. doi: 10.7554/eLife.27333 (PMC5559268; doi:10.7554/eLife.27333)
Supplement: Figure 3—source data 1. — Fig3.m is the Matlab script for plotting the data. M058_12-Aug-2014_alltrialdata.mat contains trial by trial data including lick times, used to construct the lick rasters in panel A and B. Matlab script for making the lick rasters and histogram is in lick_rasters.m, and script for computing discrimination lick latency is in latency_analysis.m. DOI: http://dx.doi.org/10.7554/eLife.27333.006 [file elife-27333-fig3-data1.zip › latency_analysis.m]

% PrePrintFig2
%% Figure1
clc
% close all
clear all

%%
mouseid = [...
    'M058';...
    'M058';...
    'M058';...
    'M058';...
    'M058';...
    'M058';...
    'M058';...
    'M058';...
    'M059';...
    'M059';...
    'M061';...
    'M062';...
    'AP11';...
    'AP08';...
    'AP08';...
    'AP08';...
    'AP08';...
    'AP08';...
    'AP08';...
    'AP08';...
    'AP08';...
    'AP08';...
    'AP08'...
    ];

days = [...
    '30-JUL-2014';...
    '31-JUL-2014';...
    '06-AUG-2014';...
    '12-AUG-2014';...
    '13-AUG-2014';...
    '14-AUG-2014';...
    '21-AUG-2014';...
    '22-AUG-2014';...
    '30-JUL-2014';...
    '31-JUL-2014';...
    '21-AUG-2014';...
    '21-AUG-2014';...
    '04-MAR-2016';...
    '25-FEB-2016';...
    '26-FEB-2016';...
    '29-FEB-2016';...
    '01-MAR-2016';...
    '02-MAR-2016';...
    '03-MAR-2016';...
    '04-MAR-2016';...
    '11-MAR-2016';...
    '14-MAR-2016';...
    '15-MAR-2016'];


%%
for didx = 1:length(mouseid);
    
    sizeMovWin = 50;
    savedir = 'R:\maravall_lab\Behaviour\Alicante\';
    savefile = ['R:\maravall_lab\Behaviour\Alicante\' mouseid(didx,:) filesep days(didx,:) filesep];
    fn_s = [savefile 'session_data'];
    fn_t = [savefile 'Trial_'];
    nt = length(dir(savefile))-4;
    
    SR=12207;
    hit = zeros(1,nt);
    miss = zeros(1,nt);
    cr = zeros(1,nt);
    fa = zeros(1,nt);
    pc_window_weighted = zeros(1,nt);
    
    for tidx = 21:nt
        load([fn_t num2str(tidx)])
        hit(tidx) = strcmp('hit',results.trialresult);
        miss(tidx) = strcmp('miss',results.trialresult);
        cr(tidx) = strcmp('correctrejection',results.trialresult);
        fa(tidx) = strcmp('falsepositive',results.trialresult);
        
        if tidx >= sizeMovWin+20
            win = tidx-sizeMovWin+1:tidx;
            nGo = sum(hit(win))+sum(miss(win));
            nNoGo = sizeMovWin-nGo;
            pHit = sum(hit(win))/nGo;
            pCr = sum(cr(win))/nNoGo;
            pc_window_weighted(tidx) = (pHit+pCr)/2;
            clear nNoGo nGo pHit pCr
        end
        type{didx}(tidx) = results.trialresult(1);
        gp{didx}(tidx) = pmtrs.graceperiod/1000;
        rp{didx}(tidx) = pmtrs.respperiod/1000;
        licks{didx}(tidx,1:length(read.licks)) = read.licks;
        seqid{didx}(tidx)= sequence_id;
        
    end
    day_results_running_pcw{didx} = pc_window_weighted;
    clear pc_window_weighted
    
    hit_trials = find(type{didx}=='h');
    fp_trials = find(type{didx}=='f');
    cr_trials = find(type{didx}=='c');
    m_trials = find(type{didx}=='m');
    go_trials = find(seqid{didx}==1);
    nogo_trials = find(seqid{didx}==2);
    time = (1:length(licks{didx}))/SR-pmtrs.pre_stim_time/1000;
    
    licks_go = licks{didx}(go_trials,:);
    licks_nogo = licks{didx}(nogo_trials,:);
    licks_hits = licks{didx}(hit_trials,:);
    licks_miss = licks{didx}(m_trials,:);
    licks_cr = licks{didx}(cr_trials,:);
    licks_fa = licks{didx}(fp_trials,:);
    
    trial_ans = zeros(1,length(go_trials));
    for i = 1:length(go_trials)
        if ~isempty(find(go_trials(i)==hit_trials, 1));
            trial_ans(i)=1;
        end
    end
    hit_trials = find(trial_ans==1);
    miss_trials = find(trial_ans==0);
    trial_ans = zeros(1,length(nogo_trials));
    for i = 1:length(nogo_trials)
        if ~isempty(find(nogo_trials(i)==cr_trials, 1));
            trial_ans(i)=1;
        end
    end
    cr_trials = find(trial_ans==1);
    fp_trials = find(trial_ans==0);
    
    licks_go = licks_go/max(max(licks_go));
    licks_nogo = licks_nogo/max(max(licks_nogo));
    licks_hits = licks_hits/max(max(licks_hits));
    licks_miss = licks_miss/max(max(licks_miss));
    licks_cr = licks_cr/max(max(licks_cr));
    licks_fa = licks_fa/max(max(licks_fa));
    
    [pcw(didx),idx] = max(day_results_running_pcw{didx});
    window_best = idx-49:idx;
    go_trials_best = intersect(window_best,go_trials);
    nogo_trials_best = intersect(window_best,nogo_trials);
    
    n_rand_sample = 13;
    nreps = 50;
    % cannot have a equal split of trials if fewer than 12 trials in whole
    % session.  Need a fix - fix is to find minimum number of trials and
    % make up the rest (!) best I can think of for now
    for bidx = 1:nreps
        if length(miss_trials)<n_rand_sample;
            rand_idx = randperm(length(miss_trials));
            miss_rand_trials = miss_trials(rand_idx);
            miss_rand_trials = miss_rand_trials(1:length(miss_trials));
            
            rand_idx = randperm(length(hit_trials));
            hit_rand_trials = hit_trials(rand_idx);
            hit_rand_trials = hit_rand_trials(1:(n_rand_sample*2)-length(miss_trials));
            
        else
            rand_idx = randperm(length(miss_trials));
            miss_rand_trials = miss_trials(rand_idx);
            miss_rand_trials = miss_rand_trials(1:n_rand_sample);
            
            rand_idx = randperm(length(hit_trials));
            hit_rand_trials = hit_trials(rand_idx);
            hit_rand_trials = hit_rand_trials(1:n_rand_sample);
            
        end
        
        if length(fp_trials)<n_rand_sample;
            rand_idx = randperm(length(fp_trials));
            fa_rand_trials = fp_trials(rand_idx);
            fa_rand_trials = fa_rand_trials(1:length(fp_trials));
            
            rand_idx = randperm(length(cr_trials));
            cr_rand_trials = cr_trials(rand_idx);
            cr_rand_trials = cr_rand_trials(1:(n_rand_sample*2)-length(cr_trials));
        else
            rand_idx = randperm(length(fp_trials));
            fa_rand_trials = fp_trials(rand_idx);
            fa_rand_trials = fa_rand_trials(1:n_rand_sample);
            
            rand_idx = randperm(length(cr_trials));
            cr_rand_trials = cr_trials(rand_idx);
            cr_rand_trials = cr_rand_trials(1:n_rand_sample);
        end
        
        nMiss{didx} = length(miss_rand_trials);
        nFA{didx} = length(fa_rand_trials);
        
        rand_go_trials = sort([hit_rand_trials miss_rand_trials]);
        rand_nogo_trials = sort([cr_rand_trials fa_rand_trials]);
        
        clear licks_all
        licks_all = licks{didx};
        licks_all(licks_all>0) = 1;
        
        licks_go_rand = mean(licks_all(rand_go_trials,:))/26;
        licks_nogo_rand = mean(licks_all(rand_nogo_trials,:))/26;
        
        licks_go_best = mean(licks_all(go_trials_best,:))/26;
        licks_nogo_best = mean(licks_all(nogo_trials_best,:))/26;
        
        binsize = 12207/10;
        binstarts = 1:binsize:33000-binsize;
        clear smooth_licks_go_rand smooth_licks_nogo_rand smooth_licks smooth_licks_hits smooth_licks_miss smooth_licks_cr smooth_licks_fa
        for i = 1:length(binstarts)
            smooth_licks_best_go(i) = sum(licks_go_best(binstarts(i):binstarts(i)+binsize-1));
            smooth_licks_best_nogo(i) = sum(licks_nogo_best(binstarts(i):binstarts(i)+binsize-1));
            smooth_licks_go_rand(i) = sum(licks_go_rand(binstarts(i):binstarts(i)+binsize-1));
            smooth_licks_nogo_rand(i) = sum(licks_nogo_rand(binstarts(i):binstarts(i)+binsize-1));
        end
        
        lick_histograms_pc50_go(didx,:) = smooth_licks_best_go;
        lick_histograms_pc50_nogo(didx,:) = smooth_licks_best_nogo;
        lick_histograms_rand_go{didx}(bidx,:) = smooth_licks_go_rand;
        lick_histograms_rand_nogo{didx}(bidx,:) = smooth_licks_nogo_rand;
    end
    
end

%% plot the difference in the go and nogo lick curves
figure
for i = 1:size(mouseid,1)
    subplot(311)
    hold on
    plot(binstarts/SR,lick_histograms_pc50_go(i,:),'-','color',[0.2 0.2 0.8],'linewidth',2)
    plot(binstarts/SR,lick_histograms_pc50_nogo(i,:),'-','color',[0.2 0.6 0.6],'linewidth',2)
    axis([0 2.9 0 10]);
    plot([0.3 1.1],[9 9],'-','color',[0.5 0.5 0.5],'linewidth',1.5)
    plot([1.2 2.7],[9 9],'-','color',[0.6 0.2 0.6],'linewidth',1.5)
    set(gca,'xtick',0.3:1:2.8)
    set(gca,'xticklabel',0:2)
    
    subplot(312)
    hold on
    plot(binstarts/SR,lick_histograms_rand_go{i},':','color',[0.2 0.2 0.8],'linewidth',2)
    plot(binstarts/SR,lick_histograms_rand_nogo{i},':','color',[0.2 0.6 0.6],'linewidth',2)
    axis([0 2.9 0 10]);
    text(0.3,8,['nMiss=' num2str(nMiss{i})])
    text(0.3,7,['nFA=' num2str(nFA{i})])
    plot([0.3 1.1],[9 9],'-','color',[0.5 0.5 0.5],'linewidth',1.5)
    plot([1.2 2.7],[9 9],'-','color',[0.6 0.2 0.6],'linewidth',1.5)
    set(gca,'xtick',0.3:1:2.8)
    set(gca,'xticklabel',0:2)
    
    subplot(313)
    hold on
    plot(binstarts/SR,lick_histograms_pc50_go(i,:)-lick_histograms_pc50_nogo(i,:),'k-','linewidth',2)
    plot(binstarts/SR,lick_histograms_rand_go{i}-lick_histograms_rand_nogo{i},'k:','linewidth',2)
    axis([0 2.9 -3 8]);
    plot([0.3 1.1],[7 7],'-','color',[0.5 0.5 0.5],'linewidth',1.5)
    plot([1.2 2.7],[7 7],'-','color',[0.6 0.2 0.6],'linewidth',1.5)
    set(gca,'xtick',0.3:1:2.8)
    set(gca,'xticklabel',0:2)
end

%% lick histograms
actual_diff = (lick_histograms_pc50_go-lick_histograms_pc50_nogo);
for i = 1:size(mouseid,1)
    random_diff{i,:} = (lick_histograms_rand_go{i}-lick_histograms_rand_nogo{i});
end

%% CIs

clear latency_all
for i = 1:size(mouseid,1)
    subplot(615)
    hold on
    avr_rand_diff = mean(random_diff{i});
    CI(i) = prctile(avr_rand_diff,95);
    
    tmp = find(actual_diff(i,:)>CI(i));
    if ~isempty(tmp)
        tmp = tmp(tmp>5);
        x = tmp(1);
        latency_all(i) = binstarts(x)/SR-.3;
    end
end

%%
return
datafile = 'R:\maravall_lab\behaviour manuscript\fulltask_latency_june.mat';
save(datafile,'latency','latency_all','CI','binstarts',...
    'actual_diff','random_diff','lick_histograms_pc50_go',...
    'lick_histograms_pc50_nogo','lick_histograms_rand_go',...
    'lick_histograms_rand_nogo')
