# Supplementary material for: Learning and recognition of tactile temporal sequences by mice and humans
Source: eLife. 2017 Aug 16;6:e27333. doi: 10.7554/eLife.27333 (PMC5559268; doi:10.7554/eLife.27333)
Supplement: Figure 3—source data 1. — Fig3.m is the Matlab script for plotting the data. M058_12-Aug-2014_alltrialdata.mat contains trial by trial data including lick times, used to construct the lick rasters in panel A and B. Matlab script for making the lick rasters and histogram is in lick_rasters.m, and script for computing discrimination lick latency is in latency_analysis.m. DOI: http://dx.doi.org/10.7554/eLife.27333.006 [file elife-27333-fig3-data1.zip › lick_rasters.m]

% close all
%% Task example GO trials
mouseid = 'M058';
day = '12-Aug-2014';
savedir = 'R:\maravall_lab\Behaviour\Alicante\';

sizeMovWin = 50;
savefile = [savedir mouseid filesep day filesep];
fn_s = [savefile 'session_data'];
fn_t = [savefile 'Trial_'];
nt = length(dir(savefile))-4;

%% Extract Data
SR=12207; 
licks = zeros(nt,50000);
type = char(1,nt);
pst = zeros(1,nt);
gp = zeros(1,nt);
rp = zeros(1,nt);
seqid = zeros(1,nt);

for tidx = 21:nt
    load([fn_t num2str(tidx)])
    type(tidx) = results.trialresult(1);
    gp(tidx) = pmtrs.graceperiod/1000;
    rp(tidx) = pmtrs.respperiod/1000;
    licks(tidx,1:length(read.licks)) = read.licks;
    seqid(tidx)= sequence_id;
end    

hit_trials = find(type=='h');
fp_trials = find(type=='f');
cr_trials = find(type=='c');
m_trials = find(type=='m');
go_trials = find(seqid==1);
nogo_trials = find(seqid==2);
time = (1:length(licks))/SR-pmtrs.pre_stim_time/1000;

%% Plot data
licks_go = licks(go_trials,:);
licks_nogo = licks(nogo_trials,:);

ax(1) = subplot(411);
for i = 1:length(go_trials)
    licks_tmp = licks_go(i,:);
    licks_tmp(licks_tmp>0) = 1;
    plot(find(licks_tmp>0)/SR,i*licks_tmp(licks_tmp>0),'.','color',[0.2 0.2 0.8],'MarkerSize',3)
    hold on
end
box off
axis([0 2.9 -0.5 length(go_trials)+5])
plot([0.3 1.1],[length(go_trials)+5 length(go_trials)+5],'-','color',[0.5 0.5 0.5],'linewidth',3)
plot([0.2+mean(gp(21:end)) 0.2+mean(gp(21:end))+median(rp(21:end))],[length(go_trials)+5 length(go_trials)+5],'-','color',[0.8 0.2 0.8],'linewidth',3)
set(gca,'XTick',0.3:1:2.3)
set(gca,'XTickLabel',0:1:2)
set(gca,'YTick',[1 50 100 i])
xlabel('Time (s)','FontSize',8,'FontName','Arial')
ylabel('Trial','FontSize',8,'FontName','Arial')
ax(2) = subplot(412);
for i = 1:length(nogo_trials)
    licks_tmp = licks_nogo(i,:);
    licks_tmp(licks_tmp>0) = 1;
    plot(find(licks_tmp>0)/SR,i*licks_tmp(licks_tmp>0),'.','color',[0.2 0.6 0.6],'MarkerSize',3)
    hold on
end
box off
axis([0 2.9 -0.5 length(nogo_trials)+5]);
plot([0.3 1.1],[length(nogo_trials)+5 length(nogo_trials)+5],'-','color',[0.5 0.5 0.5],'linewidth',3)
plot([0.2+mean(gp(21:end)) 0.2+mean(gp(21:end))+median(rp(21:end))],[length(nogo_trials)+5 length(nogo_trials)+5],'-','color',[0.8 0.2 0.8],'linewidth',3)
set(gca,'XTick',0.3:1:2.3)
set(gca,'XTickLabel',0:1:2)
set(gca,'YTick',[1 50 100 i])
xlabel('Time (s)','FontSize',8,'FontName','Arial')
ylabel('Trial','FontSize',8,'FontName','Arial')

linkaxes(ax,'x')

%% Subplots
f2(1) = subplot(411);
hold on
trial_ans = zeros(1,length(go_trials));
for i = 1:length(go_trials)
    find(go_trials(i)==hit_trials);
    if ~isempty(find(go_trials(i)==hit_trials, 1));
        trial_ans(i)=1;
    end
end
hit_trials = find(trial_ans==1);
miss_trials = find(trial_ans==0);

plot(2.8*ones(1,length(hit_trials)),hit_trials,'.','Color',[0.2 0.8 0.2])
plot(2.9*ones(1,length(miss_trials)),miss_trials,'.','Color',[0.8 0.2 0.2])
text(2.8,length(go_trials)+2,'hit','Color',[0.2 0.8 0.2],'HorizontalAlignment','Right','VerticalAlignment','Bottom','FontSize',8,'FontName','Arial')
text(2.9,length(go_trials)+2,'miss','Color',[0.8 0.2 0.2],'HorizontalAlignment','Left','VerticalAlignment','Bottom','FontSize',8,'FontName','Arial')

f2(2) = subplot(412);
hold on
trial_ans = zeros(1,length(nogo_trials));
for i = 1:length(nogo_trials)
    find(nogo_trials(i)==cr_trials);
    if ~isempty(find(nogo_trials(i)==cr_trials, 1));
        trial_ans(i)=1;
    end
end
cr_trials = find(trial_ans==1);
fp_trials = find(trial_ans==0);
plot(2.8*ones(1,length(cr_trials)),cr_trials,'.','Color',[0.2 0.8 0.2])
plot(2.9*ones(1,length(fp_trials)),fp_trials,'.','Color',[0.8 0.2 0.2])
text(2.8,length(nogo_trials)+2,'CR','Color',[0.2 0.8 0.2],'HorizontalAlignment','Right','VerticalAlignment','Bottom','FontSize',8,'FontName','Arial')
text(2.9,length(nogo_trials)+2,'FA','Color',[0.8 0.2 0.2],'HorizontalAlignment','Left','VerticalAlignment','Bottom','FontSize',8,'FontName','Arial')

%%

t = (1:length(licks_go))/SR;
twin = 1:32962;
f2(3) = subplot(413);
hold on

%%
clear smooth_licks smooth_licks_hits smooth_licks_miss smooth_licks_cr smooth_licks_fa
% make go and nogo trials - not hits and false alarms
licks_go = licks_go/max(max(licks_go));
licks_nogo = licks_nogo/max(max(licks_nogo));
% licks_hits = licks_hits/max(max(licks_hits));
% licks_miss = licks_miss/max(max(licks_miss));
% licks_cr = licks_cr/max(max(licks_cr));
% licks_fa = licks_fa/max(max(licks_fa));

licks_go = mean(licks_go)/length(go_trials);
licks_nogo = mean(licks_nogo)/length(nogo_trials);
% licks_go_hits = mean(licks_hits);
% licks_go_miss = mean(licks_miss);
% licks_go_cr = mean(licks_cr);
% licks_go_fa = mean(licks_fa);
binsize = 12207/10;
binstarts = 1:binsize:34000-binsize;
for i = 1:length(binstarts)
    smooth_licks_go(i) = sum(licks_go(binstarts(i):binstarts(i)+binsize-1));
    smooth_licks_nogo(i) = sum(licks_nogo(binstarts(i):binstarts(i)+binsize-1));
end
hold on
plot(binstarts/SR,smooth_licks_go,'linewidth',2,'color',[0.2 0.2 0.8])
plot(binstarts/SR,smooth_licks_nogo,'linewidth',2,'color',[0.2 0.6 0.6])
plot([0.3 1.1],[1.5 1.5],'-','color',[0.5 0.5 0.5],'linewidth',3)
plot([1.2 2.7],[1.5 1.5],'-','color',[0.8 0.2 0.8],'linewidth',3)
axis([0 2.9 0 1.51])
ylabel({'(Licks/Trial/100ms)'},'FontSize',8,'FontName','Arial')
text(3,smooth_licks_go(end)+0.2,{'GO Licks'},...
    'color',[0.2 0.2 0.8],'fontsize',8,'fontname','arial',...
    'horizontalalignment','right')
text(3,smooth_licks_nogo(end)+0.2,{'NOGO Licks'},...
    'color',[0.2 0.6 0.6],'fontsize',8,'fontname','arial',...
    'horizontalalignment','right')
xlabel('Time (s)','FontSize',8,'FontName','Arial')
set(gca,'XTick',0.3:1:2.3)
set(gca,'XTickLabel',0:1:2)
