# Supplementary material for: Learning and recognition of tactile temporal sequences by mice and humans
Source: eLife. 2017 Aug 16;6:e27333. doi: 10.7554/eLife.27333 (PMC5559268; doi:10.7554/eLife.27333)
Supplement: Figure 4—source data 1. — Fig4.m contains the Matlab script for constructing the figure. behaviour_fulltask_database.m contains an associated experiment database used for plotting the data. M058_fulltaskdata.mat is the session by session, trial by trial response outcome data used to calculate performance for the example mouse in panel A. fulltask_data_june.mat contains the performance for all mice used in panels B, C and D. fulltask_latency_data.mat contains the latency data for panel D. DOI: http://dx.doi.org/10.7554/eLife.27333.008 [file elife-27333-fig4-data1.zip]

Archive with 5 entries (5 files):
- behaviour_fulltask_database.m
- Fig4.m
- fulltask_data_june.mat
- fulltask_latency_june.mat
- M058_fulltaskdata.mat
