# Supplementary material for: Learning and recognition of tactile temporal sequences by mice and humans
Source: eLife. 2017 Aug 16;6:e27333. doi: 10.7554/eLife.27333 (PMC5559268; doi:10.7554/eLife.27333)
Supplement: Figure 4—source data 1. — Fig4.m contains the Matlab script for constructing the figure. behaviour_fulltask_database.m contains an associated experiment database used for plotting the data. M058_fulltaskdata.mat is the session by session, trial by trial response outcome data used to calculate performance for the example mouse in panel A. fulltask_data_june.mat contains the performance for all mice used in panels B, C and D. fulltask_latency_data.mat contains the latency data for panel D. DOI: http://dx.doi.org/10.7554/eLife.27333.008 [file elife-27333-fig4-data1.zip › behaviour_fulltask_database.m]

mouseid = {'M058';...
    'M059';...
    'M061';...
    'M062';...
    'AP11';...
    'AP08'};

days{1} = {...
    '30-JUL-2014';...
    '31-JUL-2014';...
    '06-AUG-2014';...
    '12-AUG-2014';...
    '13-AUG-2014';...
    '14-AUG-2014';...
    '21-AUG-2014';...
    '22-AUG-2014'};

days{2} = {...
    '30-JUL-2014';...
    '31-JUL-2014'};

days{3} = {...
    '21-AUG-2014'};

days{4} = {...
    '21-AUG-2014'};

days{5} = {...
    '04-MAR-2016'};

days{6} = {...
    '25-FEB-2016';...
    '26-FEB-2016';...
    '29-FEB-2016';...
    '01-MAR-2016';...
    '02-MAR-2016';...
    '03-MAR-2016';...
    '04-MAR-2016';...
    '11-MAR-2016';...
    '14-MAR-2016';...
    '15-MAR-2016'};
