# Supplementary material for: Learning and recognition of tactile temporal sequences by mice and humans
Source: eLife. 2017 Aug 16;6:e27333. doi: 10.7554/eLife.27333 (PMC5559268; doi:10.7554/eLife.27333)
Supplement: Figure 4—source data 1. — Fig4.m contains the Matlab script for constructing the figure. behaviour_fulltask_database.m contains an associated experiment database used for plotting the data. M058_fulltaskdata.mat is the session by session, trial by trial response outcome data used to calculate performance for the example mouse in panel A. fulltask_data_june.mat contains the performance for all mice used in panels B, C and D. fulltask_latency_data.mat contains the latency data for panel D. DOI: http://dx.doi.org/10.7554/eLife.27333.008 [file elife-27333-fig4-data1.zip › Fig4.m]

%fig2 all
clear all
% close all
cd('R:\maravall_lab\Behaviour Manuscript\rebuttal_figures')
scrsz = get(0,'ScreenSize');
h = figure('Position',[scrsz(3)/3*2 100 scrsz(3)/3 scrsz(4)*0.8]);
set(h,'PaperUnits','centimeters','PaperType','A4','PaperPosition',[0 0 11.4 28]);

% Fig2A_Sequences
% data_for_figure2
fsize = 16;
yoffset = 0.02;

annotation(h,'textbox',...
    [0.0 0.9+yoffset 0.05 0.05],...
    'String',{'A'},...
    'LineStyle','none',...
    'FontWeight','bold',...
    'FontSize',fsize,...
    'FontName','Arial',...
    'FitBoxToText','off');
annotation(h,'textbox',...
    [0.0 0.68+yoffset 0.05 0.05],...
    'String',{'B'},...
    'LineStyle','none',...
    'FontWeight','bold',...
    'FontSize',fsize,...
    'FontName','Arial',...
    'FitBoxToText','off');
annotation(h,'textbox',...
    [0.0 0.46+yoffset 0.05 0.05],...
    'String',{'C'},...
    'LineStyle','none',...
    'FontWeight','bold',...
    'FontSize',fsize,...
    'FontName','Arial',...
    'FitBoxToText','off');
annotation(h,'textbox',...
    [0.0 0.24+yoffset 0.05 0.05],...
    'String',{'D'},...
    'LineStyle','none',...
    'FontWeight','bold',...
    'FontSize',fsize,...
    'FontName','Arial',...
    'FitBoxToText','off');

%%

load('figure4a.mat')

subplot(411)
hold on
curridx = 0;
for i = 1:8
    nt = length(day_results_running_pcw{i});
    plot((curridx+71):curridx+nt,day_results_running_pcw{i}(71:end)*100,'.-','color',[1 0 0])
    ticklabels(i) = curridx+nt/2;
    curridx = curridx + nt;
    plot([curridx curridx],[0 100],':','color',[0.75 0.75 .75])
    
end
plot([71 270],[30 30],'k-','linewidth',1)
plot([71 71],[30 35],'k-','linewidth',1)
plot([270 270],[30 35],'k-','linewidth',1)
text(400,35,'200 Trials','FontSize',8,'VerticalAlignment','Middle')
axis([0 curridx 20 100])
set(gca,'xtick',ticklabels,'xticklabels',1:8)
set(gca,'ytick',[25 50 75 100])
xlabel('Session Number','FontSize',8,'FontName','Arial')
ylabel('% Correct','FontSize',8,'FontName','Arial')

%% figure4B_FullTask_simple
datafile = 'R:\maravall_lab\behaviour manuscript\fulltask_data_june.mat';
cd('R:\maravall_lab\behaviour manuscript')
behaviour_fulltask_database
load(datafile)
load('R:\maravall_lab\Behaviour Manuscript\colorblind_colormap','colorblind')
colorblind = [colorblind(2,:); colorblind(6:12,:); colorblind(1,:); colorblind(3,:)];

pc_all = [];
hr_all = [];
far_all = [];
colour = [];
for midx = 1:length(mouseid);
    pc_all = [pc_all pc_best{midx}];
    hr_all = [hr_all hr_best{midx}];
    far_all = [far_all far_best{midx}];
    colour = [colour; colorblind(midx,:)];
    subplot(412), hold on
    plot(pc_best{midx},hr_best{midx},'k.','color',colorblind(midx,:),'markersize',10)
    subplot(413), hold on
    plot(pc_best{midx},far_best{midx},'k.','color',colorblind(midx,:),'markersize',10)
end

model_hr = fitlm(pc_all,hr_all);
model_far = fitlm(pc_all,far_all);

subplot(412)
hold on
ylabel('Hit Rate','FontSize',8,'FontName','Arial')
xlabel('% Correct','FontSize',8,'FontName','Arial')
axis([0.5 1 0 1])
set(gca,'xtick',[.5 .75 1],'xticklabels',[50 75 100])
box off

subplot(413)
hold on
ylabel('FA Rate','FontSize',8,'FontName','Arial')
xlabel('% Correct','FontSize',8,'FontName','Arial')
axis([0.5 1 0 1])
set(gca,'xtick',[.5 .75 1],'xticklabels',[50 75 100])
box off

model_hr = fitlm(pc_all,hr_all);
model_far = fitlm(pc_all,far_all);


%% figure4D_latency
datafile = 'R:\maravall_lab\behaviour manuscript\fulltask_latency_june.mat';
load(datafile)
datafile = 'R:\maravall_lab\behaviour manuscript\fulltask_data_june.mat';
load(datafile)
load('colorblind_colormap','colorblind')
colorblind = [colorblind(2,:); colorblind(6:12,:); colorblind(1,:); colorblind(3,:)];

m_idx = [1 1 1 1 1 1 1 1 2 2 3 4 5 6 6 6 6 6 6 6 6 6 6];

subplot(414)
hold on
pc_all = [];
for i = 1:length(pc_best)
    pc_all = [pc_all pc_best{i}];
end

for i = 1:size(latency_all,2)
    colour(i,:) = colorblind(m_idx(i),:);
    plot(pc_all(i),latency_all(i),'.','color',colour(i,:),'markersize',10)
end
xlabel('% Correct','FontSize',8,'FontName','Arial')
ylabel({'Discriminitive Lick','Latency (s)'},'FontSize',8,'FontName','Arial')
axis([0.5 1 0 1])
set(gca,'xtick',[0.5 0.75 1])
set(gca,'xticklabel',[50 75 100])
set(gca,'ytick',[0 0.5 1])
