# Supplementary material for: Learning and recognition of tactile temporal sequences by mice and humans
Source: eLife. 2017 Aug 16;6:e27333. doi: 10.7554/eLife.27333 (PMC5559268; doi:10.7554/eLife.27333)
Supplement: Figure 5—source data 1. — Fig5.m contains the Matlab script for making the figure. figure5a.mat and figure5b.mat contain the data used for constructing performance values in panels A and B. full_task_data_june.mat (same as for Figure 4—source data 1) contains performance values for all mice in the comparable experiment. colorblind_colormap.mat contains a colorblind appropriate colormap for displaying the mouse data. DOI: http://dx.doi.org/10.7554/eLife.27333.010 [file elife-27333-fig5-data1.zip]

Archive with 5 entries (5 files):
- colorblind_colormap.mat
- Fig5.m
- figure5a.mat
- figure5b.mat
- fulltask_data_june.mat
