# Supplementary material for: Learning and recognition of tactile temporal sequences by mice and humans
Source: eLife. 2017 Aug 16;6:e27333. doi: 10.7554/eLife.27333 (PMC5559268; doi:10.7554/eLife.27333)
Supplement: Figure 5—source data 1. — Fig5.m contains the Matlab script for making the figure. figure5a.mat and figure5b.mat contain the data used for constructing performance values in panels A and B. full_task_data_june.mat (same as for Figure 4—source data 1) contains performance values for all mice in the comparable experiment. colorblind_colormap.mat contains a colorblind appropriate colormap for displaying the mouse data. DOI: http://dx.doi.org/10.7554/eLife.27333.010 [file elife-27333-fig5-data1.zip › Fig5.m]

% Fig3_sequences
%%
clear all
close all
clc
scrsz = get(0,'ScreenSize');
    h = figure('Position',[scrsz(3)/3*2 100 scrsz(3)/3 scrsz(4)*0.8]);
    set(h,'PaperUnits','centimeters','PaperType','A4','PaperPosition',[0 0 11.4 28]);

annotation(h,'textbox',...
    [0.00 0.95 0.05 0.05],...
    'String',{'A'},...
    'LineStyle','none',...
    'FontWeight','bold',...
    'FontSize',16,...
    'FontName','Arial',...
    'FitBoxToText','off');

annotation(h,'textbox',...
    [0.00 0.475 0.05 0.05],...
    'String',{'B'},...
    'LineStyle','none',...
    'FontWeight','bold',...
    'FontSize',16,...
    'FontName','Arial',...
    'FitBoxToText','off');


%% Fig5A_Learning
load('figure5a.mat','pc')

subplot(211)
hold on
plot(-1,-1,'.','color',[0 0 1])
for i = 1:size(pc,2)
    plot(pc(:,i)*100,'-','color',[0.5 0.5 0.5])
end
plot(mean(pc')*100,'k-','linewidth',3)
set(gca,'xtick',[0 50 100 150 200],'FontSize',8,'FontName','Arial')
set(gca,'ytick',[0 25 50 75 100],'FontSize',8,'FontName','Arial')
axis([0 200 0 100])
ylabel('% Correct','FontSize',8,'FontName','Arial')
xlabel('Trial','FontSize',8,'FontName','Arial')

%% Fig3B_Testing_Retention_Human
load('figure5b.mat','all_pc','x','retention_data_x','retention_data_y')

subplot(212)
hold on
plot(x,all_pc*100,'.','color',[0.5 0.5 0.5],'MarkerSize',10)
plot(retention_data_x,retention_data_y,'k.:','markersize',10)

axis([0 4 40 100])
ylabel('% Correct','FontSize',8,'FontName','Arial')
set(gca,'YTick',[0 25 50 75 100],'FontSize',8,'FontName','Arial')
set(gca,'XTick',[1 2 3])
set(gca,'XTickLabel',{'Initial Test' 'Re-test' 'Mice'},'FontSize',8,'FontName','Arial')

%% Fig3B_Testing_Retention_Mice
datafile = 'R:\maravall_lab\behaviour manuscript\fulltask_data_june.mat';
load(datafile)
load('colorblind_colormap','colorblind')
colorblind = [colorblind(2,:); colorblind(6:12,:); colorblind(1,:); colorblind(3,:)];

for i = 1:6
    n = length(pc_best{i});
    tmp = pc_best{i};
    plot(3+i/25-0.2,tmp*100,'.','color',colorblind(i,:),'markersize',10)
end
xlabel('Human                    ','FontSize',8,'FontName','Arial')
