# Supplementary material for: Learning and recognition of tactile temporal sequences by mice and humans
Source: eLife. 2017 Aug 16;6:e27333. doi: 10.7554/eLife.27333 (PMC5559268; doi:10.7554/eLife.27333)
Supplement: Figure 6—source data 1. — Fig6.m is the Matlab script for constructing the figure. figure 6a.mat contains stimulus waveform data for making the schematic in panel A. noises_easy_apr16.mat contains the stimulus sequences for the task variants shown in panel B. figure6c_easy.mat contains mouse performance for the task variants in panel C. fulltask_data_june.mat (same as for Figure 4—source data 1) contains mouse performance data for the original task. data_fig6C_human.mat contains human performance data for panel C. figure6d.mat contains the frozen and unfrozen sequence waveforms in panel D. figure 6e.mat contains human hit rates on the task with frozen and unfrozen GO sequences, plotted in panel E. DOI: http://dx.doi.org/10.7554/eLife.27333.012 [file elife-27333-fig6-data1.zip]

Archive with 8 entries (8 files):
- data_fig6C_human.mat
- Fig6.m
- figure6a.mat
- figure6c_easy.mat
- figure6d.mat
- figure6e.mat
- fulltask_data_june.mat
- noises_easy_apr16.mat
