# Supplementary material for: Learning and recognition of tactile temporal sequences by mice and humans
Source: eLife. 2017 Aug 16;6:e27333. doi: 10.7554/eLife.27333 (PMC5559268; doi:10.7554/eLife.27333)
Supplement: Figure 6—source data 1. — Fig6.m is the Matlab script for constructing the figure. figure 6a.mat contains stimulus waveform data for making the schematic in panel A. noises_easy_apr16.mat contains the stimulus sequences for the task variants shown in panel B. figure6c_easy.mat contains mouse performance for the task variants in panel C. fulltask_data_june.mat (same as for Figure 4—source data 1) contains mouse performance data for the original task. data_fig6C_human.mat contains human performance data for panel C. figure6d.mat contains the frozen and unfrozen sequence waveforms in panel D. figure 6e.mat contains human hit rates on the task with frozen and unfrozen GO sequences, plotted in panel E. DOI: http://dx.doi.org/10.7554/eLife.27333.012 [file elife-27333-fig6-data1.zip › Fig6.m]

% Fig4_All
close all
clear all

scrsz = get(0,'ScreenSize');

h = figure('Position',[scrsz(3)/3*2 100 scrsz(3)/3 scrsz(4)*0.8]);

annotation(h,'textbox',...
    [0.00 0.85 0.1 0.1],...
    'String','A',...
    'LineStyle','none',...
    'FontWeight','bold',...
    'FontSize',16,...
    'FontName','Arial',...
    'FitBoxToText','off');

annotation(h,'textbox',...
    [0.00 0.66 0.1 0.1],...
    'String','B',...
    'LineStyle','none',...
    'FontWeight','bold',...
    'FontSize',16,...
    'FontName','Arial',...
    'FitBoxToText','off');

annotation(h,'textbox',...
    [0.00 0.52 0.1 0.1],...
    'String','C',...
    'LineStyle','none',...
    'FontWeight','bold',...
    'FontSize',16,...
    'FontName','Arial',...
    'FitBoxToText','off');

annotation(h,'textbox',...
    [0.00 0.30 0.1 0.1],...
    'String','D',...
    'LineStyle','none',...
    'FontWeight','bold',...
    'FontSize',16,...
    'FontName','Arial',...
    'FitBoxToText','off');

annotation(h,'textbox',...
    [0.00 0.17 0.1 0.1],...
    'String','E',...
    'LineStyle','none',...
    'FontWeight','bold',...
    'FontSize',16,...
    'FontName','Arial',...
    'FitBoxToText','off');

annotation(h,'ellipse',...
    [0.717 0.53 0.185 0.07]);

%% Figure 6A Schema
load('figure6a.mat')
subplot(711)
hold on
rectangle('position',[0.18 -5 0.04 10],'FaceColor',[.7 1 .7],'Linestyle','none')
text(0.197,5.2,'\downarrow','fontname','arialblack','fontsize',18,...
    'fontweight','bold','color',[0.5 0.8 0.5],...
    'horizontalalignment','center','verticalalignment','bottom')
t = (1:length(stim))/12207;
window = 1000:4500;
plot(t(window),stim(1,window),'k-','linewidth',1);
plot(t(window),env(window)+0.2,'k:','linewidth',2);

plot([0.1 0.15],[-4 -4],'k','linewidth',2)
text(0.125,-4,'50 ms','fontsize',8,'horizontalalignment','center','verticalalignment','top')
axis([0.09 0.36 -5 5.5])
axis off

%% Figure 4B 'Simple' Stimuli
subplot(712)
hold on
xpos = -.00;

Fs = 8; % font size
Fn = 'Arial'; % font name


load('R:\maravall_lab\Behaviour\New Easy Task\Stimuli\noises_easy_apr16.mat')
SR = 12207;

% Shading
rectangle('position',[0.1 -5 0.1 10],'FaceColor',[.7 .7 1],'Linestyle','none')
rectangle('position',[0.2 -5 0.1 10],'FaceColor',[.7 1  1],'Linestyle','none')
rectangle('position',[0.3 -5 0.1 10],'FaceColor',[.7 .7 1],'Linestyle','none')
rectangle('position',[0.4 -5 0.1 10],'FaceColor',[.7 1  1],'Linestyle','none')
rectangle('position',[0.5 -5 0.1 10],'FaceColor',[.7 1  1],'Linestyle','none')
rectangle('position',[0.6 -5 0.1 10],'FaceColor',[.7 1  1],'Linestyle','none')
rectangle('position',[0.7 -5 0.1 10],'FaceColor',[.7 .7 1],'Linestyle','none')
rectangle('position',[0.8 -5 0.1 10],'FaceColor',[.7 1  1],'Linestyle','none')

rectangle('position',[0.1 -15 0.1 10],'FaceColor',[.7 .7 1],'Linestyle','none')
rectangle('position',[0.2 -15 0.1 10],'FaceColor',[.7 1  1],'Linestyle','none')
rectangle('position',[0.3 -15 0.1 10],'FaceColor',[.7 1  1],'Linestyle','none')
rectangle('position',[0.4 -15 0.1 10],'FaceColor',[.7 1  1],'Linestyle','none')
rectangle('position',[0.5 -15 0.1 10],'FaceColor',[.7 1  1],'Linestyle','none')
rectangle('position',[0.6 -15 0.1 10],'FaceColor',[.7 1  1],'Linestyle','none')
rectangle('position',[0.7 -15 0.1 10],'FaceColor',[.7 1  1],'Linestyle','none')
rectangle('position',[0.8 -15 0.1 10],'FaceColor',[.7 1  1],'Linestyle','none')

rectangle('position',[0.1 -35 0.1 10],'FaceColor',[.7 .7 1],'Linestyle','none')
rectangle('position',[0.2 -35 0.1 10],'FaceColor',[.7 1  1],'Linestyle','none')
rectangle('position',[0.3 -35 0.1 10],'FaceColor',[.7 1  1],'Linestyle','none')
rectangle('position',[0.4 -35 0.1 10],'FaceColor',[.7 1  1],'Linestyle','none')
rectangle('position',[0.5 -35 0.1 10],'FaceColor',[.7 .7 1],'Linestyle','none')
rectangle('position',[0.6 -35 0.1 10],'FaceColor',[.7 1  1],'Linestyle','none')
rectangle('position',[0.7 -35 0.1 10],'FaceColor',[.7 .7 1],'Linestyle','none')
rectangle('position',[0.8 -35 0.1 10],'FaceColor',[.7 1  1],'Linestyle','none')

rectangle('position',[0.1 -25 0.1 10],'FaceColor',[.7 .7 1],'Linestyle','none')
rectangle('position',[0.2 -25 0.1 10],'FaceColor',[.7 1  1],'Linestyle','none')
rectangle('position',[0.3 -25 0.1 10],'FaceColor',[.7 1  1],'Linestyle','none')
rectangle('position',[0.4 -25 0.1 10],'FaceColor',[.7 1  1],'Linestyle','none')
rectangle('position',[0.5 -25 0.1 10],'FaceColor',[.7 1  1],'Linestyle','none')
rectangle('position',[0.6 -25 0.1 10],'FaceColor',[.7 1  1],'Linestyle','none')
rectangle('position',[0.7 -25 0.1 10],'FaceColor',[.7 .7 1],'Linestyle','none')
rectangle('position',[0.8 -25 0.1 10],'FaceColor',[.7 .7 1],'Linestyle','none')


plot((1:length(noises(1).stimulus))/SR,noises(1).stimulus,'k')
plot((1:length(noises(1).stimulus))/SR,noises(2).stimulus-10,'k');
plot((1:length(noises(1).stimulus))/SR,noises(3).stimulus-30,'k')
plot((1:length(noises(1).stimulus))/SR,noises(4).stimulus-20,'k')
set(gca,'XTick',[0 .5 1]);
text(xpos,0,{'GO [41411141]'},'FontSize',Fs,'FontName',Fn,'HorizontalAlignment','right')
text(xpos,-10,{'[41111111]'},'FontSize',Fs,'FontName',Fn,'HorizontalAlignment','right')
text(xpos,-30,{'[41114141]'},'FontSize',Fs,'FontName',Fn,'HorizontalAlignment','right')
text(xpos,-20,{'[41111144]'},'FontSize',Fs,'FontName',Fn,'HorizontalAlignment','right')
ng = text(-0.32,-20,{'NOGO'},'FontSize',Fs,'FontName',Fn,'HorizontalAlignment','center');
set(ng,'Rotation',90)
text(.15,-35,'100 ms','verticalalignment','top','horizontalalignment','center','FontSize',Fs,'FontName',Fn)


xlabel('Time (s)')
axis([-.2 1 -35 5])
axis off

%% Fig4C Mice All Sessions

subplot(7,1,[3 4]), hold on
load('figure6c_easy.mat')
all_tmp1 = [];
all_tmp2 = [];
all_tmp3 = [];
n_dp = 0; % to get datapoints
for i = 1:10
    n = unique(data_all{i}(:,1));
    tmp = data_all{i};
    tmp1 = find(tmp(:,1)==1);
    tmp1 = tmp(tmp1,3);
    n_dp = n_dp + length(tmp1);
    plot([2]+i/25-0.2,[tmp1*100],'.','color',colorblind(i,:),'markersize',10)
    all_tmp1 = [all_tmp1; tmp1];
    tmp2 = find(tmp(:,1)==2);
    tmp2 = tmp(tmp2,3);
    n_dp = n_dp + length(tmp2);
    plot([3]+i/25-0.2,[tmp2*100],'.','color',colorblind(i,:),'markersize',10)
    all_tmp2 = [all_tmp2; tmp2];
    if length(n)==3
        tmp3 = find(tmp(:,1)==3);
        tmp3 = tmp(tmp3,3);
        n_dp = n_dp + length(tmp3);
        plot([4]+i/25-0.2,[tmp3*100],'.','color',colorblind(i,:),'markersize',10)
        all_tmp3 = [all_tmp3; tmp3];
    end
end

datafile = 'R:\maravall_lab\behaviour manuscript\fulltask_data_june.mat';
load(datafile)
clear data_all tmp
all_tmp = [];
for i = 1:6
    n = length(pc_best{i});
    tmp = pc_best{i};
    plot(1+i/25-0.2,tmp*100,'.','color',colorblind(i,:),'markersize',10)
    all_tmp = [all_tmp tmp];
end

errorbar(1.3,mean(all_tmp)*100,std(all_tmp)*100,'k.','markersize',10)
errorbar(2.3,mean(all_tmp1)*100,std(all_tmp1)*100,'k.','markersize',10)
errorbar(3.3,mean(all_tmp2)*100,std(all_tmp2)*100,'k.','markersize',10)
errorbar(4.3,mean(all_tmp3)*100,std(all_tmp3)*100,'k.','markersize',10)
datafile = 'R:\maravall_lab\behaviour manuscript\figure6\data_Fig6C_human.mat';
hold on
load(datafile)

xvalues = [0.85 1 0.95 0.95 1 1.05 1.15 1.05];
for i = 1:length(xvalues)
    plot(xvalues(i)+3,maxpc(i)*100,'.','color',[0.5 0.5 0.5],'markersize',10)
end
text(4,90,'Human','HorizontalAlignment','center')

axis([0.5 4.5 40 100])
ylabel('% Correct','fontsize',8)
set(gca,'ytick',[50 75 100])
set(gca,'xtick',1:4)
set(gca,'xticklabel',{' ',' ',' ',' '})

plot([1.5 1.5],[0 100],'-','color',[.5 .5 .5])

text(.3,40,{'GO','','NOGO'},'VerticalAlignment','Top','HorizontalAlignment','right','FontSize',8)
text(2,40,{'41411141','v','41111111'},'VerticalAlignment','Top','HorizontalAlignment','Center','FontSize',8)
text(3,40,{'41411141','v','41111144'},'VerticalAlignment','Top','HorizontalAlignment','Center','FontSize',8)
text(4,40,{'41411141','v','41114141'},'VerticalAlignment','Top','HorizontalAlignment','Center','FontSize',8)
text(1,40,{'31423142','v','34212431'},'VerticalAlignment','Top','HorizontalAlignment','Center','FontSize',8)

%% Fig4D_HumanStims
load('figure6d.mat')

subplot(715)
hold on
Fs = 8; % font size
Fn = 'Arial'; % font name


SR = 12207;
plot((1:length(stim))/SR,stim(Ftmp(1),:),'k')

% shading
rectangle('position',[0.1 -5 0.1 10],'FaceColor',[1 .7 .7],'Linestyle','none')
rectangle('position',[0.2 -5 0.1 10],'FaceColor',[.7 1  1],'Linestyle','none')
rectangle('position',[0.3 -5 0.1 10],'FaceColor',[.7 .7 1],'Linestyle','none')
rectangle('position',[0.4 -5 0.1 10],'FaceColor',[.7 1 .7],'Linestyle','none')
rectangle('position',[0.5 -5 0.1 10],'FaceColor',[1 .7 .7],'Linestyle','none')
rectangle('position',[0.6 -5 0.1 10],'FaceColor',[.7 1  1],'Linestyle','none')
rectangle('position',[0.7 -5 0.1 10],'FaceColor',[.7 .7 1],'Linestyle','none')
rectangle('position',[0.8 -5 0.1 10],'FaceColor',[.7 1 .7],'Linestyle','none')

rectangle('position',[0.1 -15 0.1 10],'FaceColor',[1 .7 .7],'Linestyle','none')
rectangle('position',[0.2 -15 0.1 10],'FaceColor',[.7 1  1],'Linestyle','none')
rectangle('position',[0.3 -15 0.1 10],'FaceColor',[.7 .7 1],'Linestyle','none')
rectangle('position',[0.4 -15 0.1 10],'FaceColor',[.7 1 .7],'Linestyle','none')
rectangle('position',[0.5 -15 0.1 10],'FaceColor',[1 .7 .7],'Linestyle','none')
rectangle('position',[0.6 -15 0.1 10],'FaceColor',[.7 1  1],'Linestyle','none')
rectangle('position',[0.7 -15 0.1 10],'FaceColor',[.7 .7 1],'Linestyle','none')
rectangle('position',[0.8 -15 0.1 10],'FaceColor',[.7 1 .7],'Linestyle','none')

rectangle('position',[0.1 -25 0.1 10],'FaceColor',[1 .7 .7],'Linestyle','none')
rectangle('position',[0.2 -25 0.1 10],'FaceColor',[.7 1  1],'Linestyle','none')
rectangle('position',[0.3 -25 0.1 10],'FaceColor',[.7 .7 1],'Linestyle','none')
rectangle('position',[0.4 -25 0.1 10],'FaceColor',[.7 1 .7],'Linestyle','none')
rectangle('position',[0.5 -25 0.1 10],'FaceColor',[1 .7 .7],'Linestyle','none')
rectangle('position',[0.6 -25 0.1 10],'FaceColor',[.7 1  1],'Linestyle','none')
rectangle('position',[0.7 -25 0.1 10],'FaceColor',[.7 .7 1],'Linestyle','none')
rectangle('position',[0.8 -25 0.1 10],'FaceColor',[.7 1 .7],'Linestyle','none')

rectangle('position',[0.1 -35 0.1 10],'FaceColor',[1 .7 .7],'Linestyle','none')
rectangle('position',[0.2 -35 0.1 10],'FaceColor',[.7 1 .7],'Linestyle','none')
rectangle('position',[0.3 -35 0.1 10],'FaceColor',[.7 1 .7],'Linestyle','none')
rectangle('position',[0.4 -35 0.1 10],'FaceColor',[.7 1 1],'Linestyle','none')
rectangle('position',[0.5 -35 0.1 10],'FaceColor',[.7 .7 1],'Linestyle','none')
rectangle('position',[0.6 -35 0.1 10],'FaceColor',[1 .7 .7],'Linestyle','none')
rectangle('position',[0.7 -35 0.1 10],'FaceColor',[.7 .7 1],'Linestyle','none')
rectangle('position',[0.8 -35 0.1 10],'FaceColor',[.7 1 1],'Linestyle','none')

plot((1:length(stim))/SR,stim(Ftmp(1),:),'k')
text(xpos,0,{'GO Frozen'},'FontSize',Fs,'FontName',Fn,'HorizontalAlignment','right')
plot((1:length(stim))/SR,stim(Utmp(1),:)-10,'k')
text(xpos,-10,{'GO Unfrozen'},'FontSize',Fs,'FontName',Fn,'HorizontalAlignment','right')
plot((1:length(stim))/SR,stim(Utmp(2),:)-20,'k')
text(xpos,-20,{'GO Unfrozen'},'FontSize',Fs,'FontName',Fn,'HorizontalAlignment','right')
plot((1:length(stim))/SR,stim(Ntmp(2),:)-30,'k')
text(xpos,-30,{'NOGO'},'FontSize',Fs,'FontName',Fn,'HorizontalAlignment','right')
text(.15,-35,'100 ms','verticalalignment','top','horizontalalignment','center','FontSize',Fs,'FontName',Fn)

set(gca,'XTick',[0 .5 1]);
xlabel('Time (s)')
axis([-.2 1 -35 5])
axis off

%% Figure 6E frozen_unfrozen
clear all
subplot(7,1,[6 7])
hold on
load('figure6e.mat')
plot(hr_gounfro_stav2,hr_gofro_stav2,'k.','markersize',10)
axis([0 1 0 1])

plot(hr_gounfro_stav3,hr_gofro2016_stav3,'k.','markersize',10)
axis([0 1 0 1])
plot([0 1],[0 1],'k:')
xlabel('Hit Rate Unfrozen','fontsize',8)
ylabel('Hit Rate Frozen','fontsize',8)
set(gca,'xtick',[0 0.5 1])
set(gca,'ytick',[0 0.5 1])
