# Supplementary material for: Learning and recognition of tactile temporal sequences by mice and humans
Source: eLife. 2017 Aug 16;6:e27333. doi: 10.7554/eLife.27333 (PMC5559268; doi:10.7554/eLife.27333)
Supplement: Source code 1. — Figure1_sequence_generation.m contains Matlab script for generating GO and NO-GO sequences. sequence.m is the main Matlab script for interfacing with TDT ActiveX to control the behaviour: this loads parameters and reads task parameters at the end of a trial. GUI_sequence_v7.fig and GUI_sequence_v7.m are graphical user interface files for monitoring and changing parameters. plot_sequence_v2_3 .m is the Matlab script for plotting task results during the session. LoadRP2.m contains Matlab/ActiveX script to connect to the TDT RP2.1. Finally, TDT_circuit_file.txt contains the TDT ActiveX circuit for controlling the task, exported to C language. DOI: http://dx.doi.org/10.7554/eLife.27333.013 [file elife-27333-code1.zip]

Archive with 20 entries (17 files):
- 27333R1_code/
- 27333R1_code/.DS_Store
- __MACOSX/
- __MACOSX/27333R1_code/
- __MACOSX/27333R1_code/._.DS_Store
- 27333R1_code/Figure1_sequence_generation.m
- __MACOSX/27333R1_code/._Figure1_sequence_generation.m
- 27333R1_code/GUI_sequence_v7.fig
- __MACOSX/27333R1_code/._GUI_sequence_v7.fig
- 27333R1_code/GUI_sequence_v7.m
- __MACOSX/27333R1_code/._GUI_sequence_v7.m
- 27333R1_code/LoadRP2.m
- __MACOSX/27333R1_code/._LoadRP2.m
- 27333R1_code/plot_sequence_v2_3.m
- __MACOSX/27333R1_code/._plot_sequence_v2_3.m
- 27333R1_code/sequence.m
- __MACOSX/27333R1_code/._sequence.m
- 27333R1_code/TDT_Circuit_File.txt
- __MACOSX/27333R1_code/._TDT_Circuit_File.txt
- __MACOSX/._27333R1_code
