# Supplementary material for: Learning and recognition of tactile temporal sequences by mice and humans
Source: eLife. 2017 Aug 16;6:e27333. doi: 10.7554/eLife.27333 (PMC5559268; doi:10.7554/eLife.27333)
Supplement: Source code 1. — Figure1_sequence_generation.m contains Matlab script for generating GO and NO-GO sequences. sequence.m is the main Matlab script for interfacing with TDT ActiveX to control the behaviour: this loads parameters and reads task parameters at the end of a trial. GUI_sequence_v7.fig and GUI_sequence_v7.m are graphical user interface files for monitoring and changing parameters. plot_sequence_v2_3 .m is the Matlab script for plotting task results during the session. LoadRP2.m contains Matlab/ActiveX script to connect to the TDT RP2.1. Finally, TDT_circuit_file.txt contains the TDT ActiveX circuit for controlling the task, exported to C language. DOI: http://dx.doi.org/10.7554/eLife.27333.013 [file elife-27333-code1.zip › 27333R1_code/Figure1_sequence_generation.m]

%% Sequence Generation
randn('state',2)
sampling_rate = 12207; % Hz
trial_length = 1; % in s
% round trial length to be divisble by 10

trial_length = trial_length*(sampling_rate+3); % samples

% Filter to smooth Piezo
WIDTH = 20;
kk = normpdf(-100:100,0,WIDTH);
kk = kk/sum(kk);

%% GO and NOGO
go_word = [0 3 1 4 2 3 1 4 2 0];
nogo_word = [0 3 4 1 2 4 3 1 2 0];
nwords = length(go_word);
word_length = round(trial_length/nwords);
trial_length = word_length*nwords;
word_starts = 1:word_length:trial_length;

for i = 1:nwords
    go_envelope(word_starts(i):word_starts(i)+word_length-1) = ones(1,word_length)*go_word(i);
    nogo_envelope(word_starts(i):word_starts(i)+word_length-1) = ones(1,word_length)*nogo_word(i);
end

noise = randn(1,word_length);
noise = repmat(noise,1,10);

%% 1. Amplitude modulation, Smooth and Fit to Range of Piezo
go_stim = noise.*go_envelope;
nogo_stim = noise.*nogo_envelope;

go_stim=conv(go_stim,kk);
nogo_stim=conv(nogo_stim,kk);

go_stim = go_stim(100:end-101);
nogo_stim = nogo_stim(100:end-101);

for_later = max(abs(go_stim));
go_stim = go_stim/max(abs(go_stim))*5;
nogo_stim = nogo_stim/for_later*5;

%% 
figure
subplot(211), hold on
plot((1:trial_length)/sampling_rate,go_stim,'g')
axis([0 1.01 -5 5])

subplot(212), hold on
plot((1:trial_length)/sampling_rate,nogo_stim,'r')
axis([0 1.01 -5 5])
