# Supplementary material for: Learning and recognition of tactile temporal sequences by mice and humans
Source: eLife. 2017 Aug 16;6:e27333. doi: 10.7554/eLife.27333 (PMC5559268; doi:10.7554/eLife.27333)
Supplement: Source code 1. — Figure1_sequence_generation.m contains Matlab script for generating GO and NO-GO sequences. sequence.m is the main Matlab script for interfacing with TDT ActiveX to control the behaviour: this loads parameters and reads task parameters at the end of a trial. GUI_sequence_v7.fig and GUI_sequence_v7.m are graphical user interface files for monitoring and changing parameters. plot_sequence_v2_3 .m is the Matlab script for plotting task results during the session. LoadRP2.m contains Matlab/ActiveX script to connect to the TDT RP2.1. Finally, TDT_circuit_file.txt contains the TDT ActiveX circuit for controlling the task, exported to C language. DOI: http://dx.doi.org/10.7554/eLife.27333.013 [file elife-27333-code1.zip › 27333R1_code/GUI_sequence_v7.m]

function varargout = GUI_sequence_v7(varargin)
% GUI_SEQUENCE_V7 M-file for GUI_sequence_v7.fig
%      GUI_SEQUENCE_V7, by itself, creates a new GUI_SEQUENCE_V7 or raises the existing
%      singleton*.
%
%      H = GUI_SEQUENCE_V7 returns the handle to a new GUI_SEQUENCE_V7 or the handle to
%      the existing singleton*.
%
%      GUI_SEQUENCE_V7('CALLBACK',hObject,eventData,handles,...) calls the local
%      function named CALLBACK in GUI_SEQUENCE_V7.M with the given input arguments.
%
%      GUI_SEQUENCE_V7('Property','Value',...) creates a new GUI_SEQUENCE_V7 or raises the
%      existing singleton*.  Starting from the left, property value pairs are
%      applied to the GUI before GUI_sequence_v7_OpeningFcn gets called.  An
%      unrecognized property name or invalid value makes property application
%      stop.  All inputs are passed to GUI_sequence_v7_OpeningFcn via varargin.
%
%      *See GUI Options on GUIDE's Tools menu.  Choose "GUI allows only one
%      instance to run (singleton)".
%
% See also: GUIDE, GUIDATA, GUIHANDLES

% Edit the above text to modify the response to help GUI_sequence_v7

% Last Modified by GUIDE v2.5 10-Nov-2014 12:46:30

% Begin initialization code - DO NOT EDIT
gui_Singleton = 1;
gui_State = struct('gui_Name',       mfilename, ...
                   'gui_Singleton',  gui_Singleton, ...
                   'gui_OpeningFcn', @GUI_sequence_v7_OpeningFcn, ...
                   'gui_OutputFcn',  @GUI_sequence_v7_OutputFcn, ...
                   'gui_LayoutFcn',  [] , ...
                   'gui_Callback',   []);
if nargin && ischar(varargin{1})
    gui_State.gui_Callback = str2func(varargin{1});
end

if nargout
    [varargout{1:nargout}] = gui_mainfcn(gui_State, varargin{:});
else
    gui_mainfcn(gui_State, varargin{:});
end
% End initialization code - DO NOT EDIT


% --- Executes just before GUI_sequence_v7 is made visible.
function GUI_sequence_v7_OpeningFcn(hObject, eventdata, handles, varargin)
% This function has no output args, see OutputFcn.
% hObject    handle to figure
% eventdata  reserved - to be defined in a future version of MATLAB
% handles    structure with handles and user data (see GUIDATA)
% varargin   command line arguments to GUI_sequence_v7 (see VARARGIN)

% Choose default command line output for GUI_sequence_v7
handles.output = hObject;
handles.RP = varargin{1};
pmtrs = varargin{2};
set(hObject,'userdata',pmtrs);
movegui('northeast')

set(handles.drinktime, 'String', pmtrs.drinktime)
set(handles.pre_stim_time, 'String', pmtrs.pre_stim_time)
set(handles.lickthresh, 'String', pmtrs.lickthresh)
set(handles.timeout, 'String', pmtrs.timeout)
set(handles.maxsame, 'String', pmtrs.maxsame)
set(handles.goprob, 'String', pmtrs.goprob)
set(handles.reward_bias, 'String', pmtrs.reward_bias)
set(handles.graceperiod, 'String', pmtrs.graceperiod)
set(handles.respperiod, 'String', pmtrs.respperiod)
set(handles.lickvopen, 'String', pmtrs.lickvopen)
set(handles.airvopen, 'String', pmtrs.airvopen)
set(handles.seq_id, 'String', pmtrs.resp_cue)
% set(handles.autowater, 'String', pmtrs.autowater)

clear pmtrs

% Update handles structure
guidata(hObject, handles);
pmtrs.start_behavior=0;
% UIWAIT makes GUI_sequence_v7 wait for user response (see UIRESUME)
% uiwait(handles.figure1);


% --- Outputs from this function are returned to the command line.
function varargout = GUI_sequence_v7_OutputFcn(hObject, eventdata, handles) 
% varargout  cell array for returning output args (see VARARGOUT);
% hObject    handle to figure
% eventdata  reserved - to be defined in a future version of MATLAB
% handles    structure with handles and user data (see GUIDATA)

% Get default command line output from handles structure
varargout{1} = handles.output;


function drinktime_Callback(hObject, eventdata, handles)
% hObject    handle to drinktime (see GCBO)
% eventdata  reserved - to be defined in a future version of MATLAB
% handles    structure with handles and user data (see GUIDATA)

% Hints: get(hObject,'String') returns contents of drinktime as text
%        str2double(get(hObject,'String')) returns contents of drinktime as a double

x = str2double(get(hObject,'String'));
if isnan(x)
    set(hObject,'String',0);
    errordlg('Input must be a number','Error')
else
    pmtrs = get(handles.figure1,'userdata');
    pmtrs.drinktime = x;
    set(handles.figure1,'userdata',pmtrs)
    guidata(hObject, handles)
end


% --- Executes during object creation, after setting all properties.
function drinktime_CreateFcn(hObject, eventdata, handles)
% hObject    handle to drinktime (see GCBO)
% eventdata  reserved - to be defined in a future version of MATLAB
% handles    empty - handles not created until after all CreateFcns called

% Hint: edit controls usually have a white background on Windows.
%       See ISPC and COMPUTER.
if ispc && isequal(get(hObject,'BackgroundColor'), get(0,'defaultUicontrolBackgroundColor'))
    set(hObject,'BackgroundColor','white');
end

function lickthresh_Callback(hObject, eventdata, handles)
% hObject    handle to lickthresh (see GCBO)
% eventdata  reserved - to be defined in a future version of MATLAB
% handles    structure with handles and user data (see GUIDATA)

% Hints: get(hObject,'String') returns contents of lickthresh as text
%        str2double(get(hObject,'String')) returns contents of lickthresh as a double
x = str2double(get(hObject,'String'));
if isnan(x)
    set(hObject,'String',0);
    errordlg('Input must be a number','Error')
else
    pmtrs = get(handles.figure1,'userdata');
    pmtrs.lickthresh = x;
    set(handles.figure1,'userdata',pmtrs)
    guidata(hObject, handles)
end

% --- Executes during object creation, after setting all properties.
function lickthresh_CreateFcn(hObject, eventdata, handles)
% hObject    handle to lickthresh (see GCBO)
% eventdata  reserved - to be defined in a future version of MATLAB
% handles    empty - handles not created until after all CreateFcns called

% Hint: edit controls usually have a white background on Windows.
%       See ISPC and COMPUTER.
if ispc && isequal(get(hObject,'BackgroundColor'), get(0,'defaultUicontrolBackgroundColor'))
    set(hObject,'BackgroundColor','white');
end


% --- Executes on button press in start_button.
function start_button_Callback(hObject, eventdata, handles)
% hObject    handle to start_button (see GCBO)
% eventdata  reserved - to be defined in a future version of MATLAB
% handles    structure with handles and user data (see GUIDATA)
pmtrs = get(handles.figure1,'userdata');
pmtrs.start_behavior = 1;
disp('Starting Behavior')
set(handles.figure1,'userdata',pmtrs)
guidata(hObject, handles)

% --- Executes on button press in pause_button.
function pause_button_Callback(hObject, eventdata, handles)
% hObject    handle to pause_button (see GCBO)
% eventdata  reserved - to be defined in a future version of MATLAB
% handles    structure with handles and user data (see GUIDATA)
disp('The pause button has been pressed: press any key to resume behavior')
pause
disp('Behavior resumed')

% --- Executes on button press in stop_button.
function stop_button_Callback(hObject, eventdata, handles)
% hObject    handle to stop_button (see GCBO)
% eventdata  reserved - to be defined in a future version of MATLAB
% handles    structure with handles and user data (see GUIDATA)
pmtrs = get(handles.figure1,'userdata');
pmtrs.stop_behavior = 1;
disp('Stopping Behavior')
set(handles.figure1,'userdata',pmtrs)
guidata(hObject, handles)


% --- Executes on button press in freewater.
function freewater_Callback(hObject, eventdata, handles)
% hObject    handle to freewater (see GCBO)
% eventdata  reserved - to be defined in a future version of MATLAB
% handles    structure with handles and user data (see GUIDATA)
disp('Free Water');
invoke(handles.RP,'SoftTrg',3);

function timeout_Callback(hObject, eventdata, handles)
% hObject    handle to timeout (see GCBO)
% eventdata  reserved - to be defined in a future version of MATLAB
% handles    structure with handles and user data (see GUIDATA)

% Hints: get(hObject,'String') returns contents of timeout as text
%        str2double(get(hObject,'String')) returns contents of timeout as a double
x = str2double(get(hObject,'String'));
if isnan(x)
    set(hObject,'String',0);
    errordlg('Input must be a number','Error')
else
    pmtrs = get(handles.figure1,'userdata');
    pmtrs.timeout = x;
    set(handles.figure1,'userdata',pmtrs)
    guidata(hObject, handles)
end

% --- Executes during object creation, after setting all properties.
function timeout_CreateFcn(hObject, eventdata, handles)
% hObject    handle to timeout (see GCBO)
% eventdata  reserved - to be defined in a future version of MATLAB
% handles    empty - handles not created until after all CreateFcns called

% Hint: edit controls usually have a white background on Windows.
%       See ISPC and COMPUTER.
if ispc && isequal(get(hObject,'BackgroundColor'), get(0,'defaultUicontrolBackgroundColor'))
    set(hObject,'BackgroundColor','white');
end

% --- Executes on button press in skiptrial.
function skiptrial_Callback(hObject, eventdata, handles)
% hObject    handle to skiptrial (see GCBO)
% eventdata  reserved - to be defined in a future version of MATLAB
% handles    structure with handles and user data (see GUIDATA)
disp('Skipping Trial');
invoke(handles.RP,'SoftTrg',2);

function maxsame_Callback(hObject, eventdata, handles)
% hObject    handle to maxsame (see GCBO)
% eventdata  reserved - to be defined in a future version of MATLAB
% handles    structure with handles and user data (see GUIDATA)

% Hints: get(hObject,'String') returns contents of maxsame as text
%        str2double(get(hObject,'String')) returns contents of maxsame as a double
x = str2double(get(hObject,'String'));
if isnan(x)
    set(hObject,'String',0);
    errordlg('Input must be a number','Error')
else
    pmtrs = get(handles.figure1,'userdata');
    pmtrs.maxsame = x;
    set(handles.figure1,'userdata',pmtrs)
    guidata(hObject, handles)
end

% --- Executes during object creation, after setting all properties.
function maxsame_CreateFcn(hObject, eventdata, handles)
% hObject    handle to maxsame (see GCBO)
% eventdata  reserved - to be defined in a future version of MATLAB
% handles    empty - handles not created until after all CreateFcns called

% Hint: edit controls usually have a white background on Windows.
%       See ISPC and COMPUTER.
if ispc && isequal(get(hObject,'BackgroundColor'), get(0,'defaultUicontrolBackgroundColor'))
    set(hObject,'BackgroundColor','white');
end

function goprob_Callback(hObject, eventdata, handles)
% hObject    handle to goprob (see GCBO)
% eventdata  reserved - to be defined in a future version of MATLAB
% handles    structure with handles and user data (see GUIDATA)

% Hints: get(hObject,'String') returns contents of goprob as text
%        str2double(get(hObject,'String')) returns contents of goprob as a double
x = str2double(get(hObject,'String'));
if isnan(x)
    set(hObject,'String',0);
    errordlg('Input must be a number','Error')
else
    pmtrs = get(handles.figure1,'userdata');
    pmtrs.goprob = x;
    set(handles.figure1,'userdata',pmtrs)
    guidata(hObject, handles)
end

% --- Executes during object creation, after setting all properties.
function goprob_CreateFcn(hObject, eventdata, handles)
% hObject    handle to goprob (see GCBO)
% eventdata  reserved - to be defined in a future version of MATLAB
% handles    empty - handles not created until after all CreateFcns called

% Hint: edit controls usually have a white background on Windows.
%       See ISPC and COMPUTER.
if ispc && isequal(get(hObject,'BackgroundColor'), get(0,'defaultUicontrolBackgroundColor'))
    set(hObject,'BackgroundColor','white');
end

function graceperiod_Callback(hObject, eventdata, handles)
% hObject    handle to graceperiod (see GCBO)
% eventdata  reserved - to be defined in a future version of MATLAB
% handles    structure with handles and user data (see GUIDATA)

% Hints: get(hObject,'String') returns contents of graceperiod as text
%        str2double(get(hObject,'String')) returns contents of graceperiod as a double
x = str2double(get(hObject,'String'));
if isnan(x)
    set(hObject,'String',0);
    errordlg('Input must be a number','Error')
else
    pmtrs = get(handles.figure1,'userdata');
    pmtrs.graceperiod = x;
    set(handles.figure1,'userdata',pmtrs)
    guidata(hObject, handles)
end

% --- Executes during object creation, after setting all properties.
function graceperiod_CreateFcn(hObject, eventdata, handles)
% hObject    handle to graceperiod (see GCBO)
% eventdata  reserved - to be defined in a future version of MATLAB
% handles    empty - handles not created until after all CreateFcns called

% Hint: edit controls usually have a white background on Windows.
%       See ISPC and COMPUTER.
if ispc && isequal(get(hObject,'BackgroundColor'), get(0,'defaultUicontrolBackgroundColor'))
    set(hObject,'BackgroundColor','white');
end

function respperiod_Callback(hObject, eventdata, handles)
% hObject    handle to respperiod (see GCBO)
% eventdata  reserved - to be defined in a future version of MATLAB
% handles    structure with handles and user data (see GUIDATA)

% Hints: get(hObject,'String') returns contents of respperiod as text
%        str2double(get(hObject,'String')) returns contents of respperiod as a double
x = str2double(get(hObject,'String'));
if isnan(x)
    set(hObject,'String',0);
    errordlg('Input must be a number','Error')
else
    pmtrs = get(handles.figure1,'userdata');
    pmtrs.respperiod = x;
    set(handles.figure1,'userdata',pmtrs)
    guidata(hObject, handles)
end

% --- Executes during object creation, after setting all properties.
function respperiod_CreateFcn(hObject, eventdata, handles)
% hObject    handle to respperiod (see GCBO)
% eventdata  reserved - to be defined in a future version of MATLAB
% handles    empty - handles not created until after all CreateFcns called

% Hint: edit controls usually have a white background on Windows.
%       See ISPC and COMPUTER.
if ispc && isequal(get(hObject,'BackgroundColor'), get(0,'defaultUicontrolBackgroundColor'))
    set(hObject,'BackgroundColor','white');
end

function airvopen_Callback(hObject, eventdata, handles)
% hObject    handle to airvopen (see GCBO)
% eventdata  reserved - to be defined in a future version of MATLAB
% handles    structure with handles and user data (see GUIDATA)

% Hints: get(hObject,'String') returns contents of airvopen as text
%        str2double(get(hObject,'String')) returns contents of airvopen as a double
x = str2double(get(hObject,'String'));
if isnan(x)
    set(hObject,'String',0);
    errordlg('Input must be a number','Error')
else
    pmtrs = get(handles.figure1,'userdata');
    pmtrs.aivopen = x;
    set(handles.figure1,'userdata',pmtrs)
    guidata(hObject, handles)
end

% --- Executes during object creation, after setting all properties.
function airvopen_CreateFcn(hObject, eventdata, handles)
% hObject    handle to airvopen (see GCBO)
% eventdata  reserved - to be defined in a future version of MATLAB
% handles    empty - handles not created until after all CreateFcns called

% Hint: edit controls usually have a white background on Windows.
%       See ISPC and COMPUTER.
if ispc && isequal(get(hObject,'BackgroundColor'), get(0,'defaultUicontrolBackgroundColor'))
    set(hObject,'BackgroundColor','white');
end

function lickvopen_Callback(hObject, eventdata, handles)
% hObject    handle to airvopen (see GCBO)
% eventdata  reserved - to be defined in a future version of MATLAB
% handles    structure with handles and user data (see GUIDATA)

% Hints: get(hObject,'String') returns contents of airvopen as text
%        str2double(get(hObject,'String')) returns contents of airvopen as a double
x = str2double(get(hObject,'String'));
if isnan(x)
    set(hObject,'String',0);
    errordlg('Input must be a number','Error')
else
    pmtrs = get(handles.figure1,'userdata');
    pmtrs.lickvopen = x;
    set(handles.figure1,'userdata',pmtrs)
    guidata(hObject, handles)
end

% --- Executes during object creation, after setting all properties.
function lickvopen_CreateFcn(hObject, eventdata, handles)
% hObject    handle to airvopen (see GCBO)
% eventdata  reserved - to be defined in a future version of MATLAB
% handles    empty - handles not created until after all CreateFcns called

% Hint: edit controls usually have a white background on Windows.
%       See ISPC and COMPUTER.
if ispc && isequal(get(hObject,'BackgroundColor'), get(0,'defaultUicontrolBackgroundColor'))
    set(hObject,'BackgroundColor','white');
end


% --- Executes on button press in AIR.
function AIR_Callback(hObject, eventdata, handles)
% hObject    handle to AIR (see GCBO)
% eventdata  reserved - to be defined in a future version of MATLAB
% handles    structure with handles and user data (see GUIDATA)
disp('Air Puff');
invoke(handles.RP,'SoftTrg',4);


function pre_stim_time_Callback(hObject, eventdata, handles)
% hObject    handle to pre_stim_time (see GCBO)
% eventdata  reserved - to be defined in a future version of MATLAB
% handles    structure with handles and user data (see GUIDATA)

% Hints: get(hObject,'String') returns contents of pre_stim_time as text
%        str2double(get(hObject,'String')) returns contents of pre_stim_time as a double
x = str2double(get(hObject,'String'));
if isnan(x)
    set(hObject,'String',0);
    errordlg('Input must be a number','Error')
else
    pmtrs = get(handles.figure1,'userdata');
    pmtrs.pre_stim_time = x;
    set(handles.figure1,'userdata',pmtrs)
    guidata(hObject, handles)
end

% --- Executes during object creation, after setting all properties.
function pre_stim_time_CreateFcn(hObject, eventdata, handles)
% hObject    handle to pre_stim_time (see GCBO)
% eventdata  reserved - to be defined in a future version of MATLAB
% handles    empty - handles not created until after all CreateFcns called

% Hint: edit controls usually have a white background on Windows.
%       See ISPC and COMPUTER.
if ispc && isequal(get(hObject,'BackgroundColor'), get(0,'defaultUicontrolBackgroundColor'))
    set(hObject,'BackgroundColor','white');
end


function reward_bias_Callback(hObject, eventdata, handles)
% hObject    handle to reward_bias (see GCBO)
% eventdata  reserved - to be defined in a future version of MATLAB
% handles    structure with handles and user data (see GUIDATA)

% Hints: get(hObject,'String') returns contents of reward_bias as text
%        str2double(get(hObject,'String')) returns contents of reward_bias as a double
x = str2double(get(hObject,'String'));
if isnan(x)
    set(hObject,'String',0);
    errordlg('Input must be a number','Error')
else
    pmtrs = get(handles.figure1,'userdata');
    pmtrs.reward_bias = x;
    set(handles.figure1,'userdata',pmtrs)
    guidata(hObject, handles)
end

% --- Executes during object creation, after setting all properties.
function reward_bias_CreateFcn(hObject, eventdata, handles)
% hObject    handle to reward_bias (see GCBO)
% eventdata  reserved - to be defined in a future version of MATLAB
% handles    empty - handles not created until after all CreateFcns called

% Hint: edit controls usually have a white background on Windows.
%       See ISPC and COMPUTER.
if ispc && isequal(get(hObject,'BackgroundColor'), get(0,'defaultUicontrolBackgroundColor'))
    set(hObject,'BackgroundColor','white');
end


% --- Executes on button press in seq_id.
function seq_id_Callback(hObject, eventdata, handles)
% hObject    handle to seq_id (see GCBO)
% eventdata  reserved - to be defined in a future version of MATLAB
% handles    structure with handles and user data (see GUIDATA)
x = str2double(get(hObject,'String'));
if isnan(x)
    set(hObject,'String',0);
    errordlg('Input must be a number','Error')
else
    pmtrs = get(handles.figure1,'userdata');
    pmtrs.nogo_seq = x;
    set(handles.figure1,'userdata',pmtrs)
    guidata(hObject, handles)
end  
% Hint: get(hObject,'Value') returns toggle state of seq_id


% --- Executes during object creation, after setting all properties.
function seq_id_CreateFcn(hObject, eventdata, handles)
% hObject    handle to seq_id (see GCBO)
% eventdata  reserved - to be defined in a future version of MATLAB
% handles    empty - handles not created until after all CreateFcns called

% Hint: edit controls usually have a white background on Windows.
%       See ISPC and COMPUTER.
if ispc && isequal(get(hObject,'BackgroundColor'), get(0,'defaultUicontrolBackgroundColor'))
    set(hObject,'BackgroundColor','white');
end


% --- Executes on button press in autowater.
function autowater_Callback(hObject, eventdata, handles)
% hObject    handle to autowater (see GCBO)
% eventdata  reserved - to be defined in a future version of MATLAB
% handles    structure with handles and user data (see GUIDATA)

% Hint: get(hObject,'Value') returns toggle state of autowater
button_state = get(hObject,'Value');
if button_state == get(hObject,'Max')
	pmtrs.autowater = 1
    set(handles.figure1,'userdata',pmtrs)
    guidata(hObject, handles)
    disp('Autowater On')
elseif button_state == get(hObject,'Min')
	pmtrs.autowater = 0
    set(handles.figure1,'userdata',pmtrs)
    guidata(hObject, handles)
    disp('Autowater Off')
end
