# Supplementary material for: Learning and recognition of tactile temporal sequences by mice and humans
Source: eLife. 2017 Aug 16;6:e27333. doi: 10.7554/eLife.27333 (PMC5559268; doi:10.7554/eLife.27333)
Supplement: Source code 1. — Figure1_sequence_generation.m contains Matlab script for generating GO and NO-GO sequences. sequence.m is the main Matlab script for interfacing with TDT ActiveX to control the behaviour: this loads parameters and reads task parameters at the end of a trial. GUI_sequence_v7.fig and GUI_sequence_v7.m are graphical user interface files for monitoring and changing parameters. plot_sequence_v2_3 .m is the Matlab script for plotting task results during the session. LoadRP2.m contains Matlab/ActiveX script to connect to the TDT RP2.1. Finally, TDT_circuit_file.txt contains the TDT ActiveX circuit for controlling the task, exported to C language. DOI: http://dx.doi.org/10.7554/eLife.27333.013 [file elife-27333-code1.zip › 27333R1_code/LoadRP2.m]

function RP = LoadRP2(filepath)
h=figure;
RP=actxcontrol('RPco.x',[5 5 26 26]);

if RP.ConnectRP2('USB',1)
    disp('Connected to RP2.1!')
else
    disp('ERROR no connection - Check Power, USB Cable and Visibility of RP2.1 in Windows/zBUSmon')
end

RP.ClearCOF;
disp('Control Object File cleared')

if RP.LoadCOF(filepath) == 0
    disp('Control Object File not loaded')
    disp('Check location of circuit file, name or circuit file and the circuit itself for errors')
else
    disp('Loaded Control Object File!')
    if RP.Run
        disp('Device circuit active!')
    end
end

set(h, 'Visible', 'Off');
end
