# Supplementary material for: Learning and recognition of tactile temporal sequences by mice and humans
Source: eLife. 2017 Aug 16;6:e27333. doi: 10.7554/eLife.27333 (PMC5559268; doi:10.7554/eLife.27333)
Supplement: Source code 1. — Figure1_sequence_generation.m contains Matlab script for generating GO and NO-GO sequences. sequence.m is the main Matlab script for interfacing with TDT ActiveX to control the behaviour: this loads parameters and reads task parameters at the end of a trial. GUI_sequence_v7.fig and GUI_sequence_v7.m are graphical user interface files for monitoring and changing parameters. plot_sequence_v2_3 .m is the Matlab script for plotting task results during the session. LoadRP2.m contains Matlab/ActiveX script to connect to the TDT RP2.1. Finally, TDT_circuit_file.txt contains the TDT ActiveX circuit for controlling the task, exported to C language. DOI: http://dx.doi.org/10.7554/eLife.27333.013 [file elife-27333-code1.zip › 27333R1_code/plot_sequence_v2_3.m]

% Plot data from previous trial during sequence detection task
figure(last_trial)

%% First Window Shows The Sequence Played
if trial ~= number_of_trials
    subplot(4,2,[1 2]);
    plot((1:length(out.ch1))/sampling_rate,out.ch1,'y')
    axis([0 L/sampling_rate -5 5])
    set(gca,'Color',[0 0 0],'XColor',[0 1 1],'YColor',[0 1 1])
    ylabel('OUT-1')

    if trial == number_of_trials
        text(0,12,['This was the last trial in the seesion (Trial ' num2str(trial) ') and it has finished.'],'Color',[0 1 1])
    elseif trial == number_of_trials-1
        text(0,12,['This is a view of the previous trial (Trial ' num2str(trial) ').  The trial in progress is Trial ' num2str(trial+1) ' and this is the last trial'],'Color',[0 1 1])
    else
        text(0,12,['This is a view of the previous trial (Trial ' num2str(trial) ').  The trial in progress is Trial ' num2str(trial+1)],'Color',[0 1 1])
    end

    %% Third Plot Shows Signal From Lick Sensor
    % get lick time
    licktimes = find(read.licks>0)/sampling_rate;

    subplot(4,2,[3 4])
    plot((1:length(in.ch1))/sampling_rate,in.ch1,'y')
    hold on
    plot([1/sampling_rate L/sampling_rate],[pmtrs.lickthresh pmtrs.lickthresh],'r')
    plot(licktimes,zeros(1,length(licktimes)),'b.')
    hold off
    axis([0 L/sampling_rate -0.005 inf])
    set(gca,'Color',[0 0 0],'XColor',[0 1 1],'YColor',[0 1 1])
    xlabel('Time (s)')
    ylabel('IN-1')
end

%% Performance Bar Graph
if trial == number_of_trials
    subplot(2,2,1)
else
    subplot(4,2,5)
end    
hist_results = [results.hit results.miss results.cr results.fp];
bar(hist_results,'r')
set(gca,'xtick',1:4)
set(gca,'xticklabel',{'Hit','Miss','CR','FP'})
set(gca,'Color',[0 0 0],'XColor',[0 1 1],'YColor',[0 1 1])
xlabel('Trial outcome','fontweight','bold')
ylabel('Trials','fontweight','bold')
axis([0.3 4.7 -0.1 max(hist_results)+1])
box off

if trial == number_of_trials
    subplot(2,2,2)
else
    subplot(4,2,6)
end
cla
results.txt = [results.hr;...
    results.far;...
    results.pc;...
    results.dp];

text(1,1,{'Hit Rate = ';'False Alarm Rate = ';'% Correct  = ';'Dprime  = '},'Color','c')
text(3,1,num2str(results.txt,3),'Color','y')
axis([0 4 0 2])
axis off

%% Performance History
if results.plotdata == 1
    ae_image(1,trial,2) = 1;
elseif results.plotdata == 2
    ae_image(1,trial,1) = 1;
elseif results.plotdata == 3
    ae_image(2,trial,2) = 1;
elseif results.plotdata == 4
    ae_image(2,trial,1) = 1;
end

int_test = trial/10;
if mod(int_test,1) == 0
    ae_divis = int_test;
else
    ae_divis = ae_divis;
end
if trial == number_of_trials
    subplot(2,2,[3 4])
else
    subplot(4,2,[7 8])
end
cla
image([],1:2,ae_image(:,1:trial,:));
set(gca,'ytick',1:2)
set(gca,'xtick',1:ae_divis:trial)
set(gca,'yticklabel',{'GO','NO-GO'})
xlabel('Trial','fontweight','bold')

set(gca,'Color',[0 0 0],'XColor',[0 1 1],'YColor',[0 1 1])
results.plotdata = 0;
