# Supplementary material for: Learning and recognition of tactile temporal sequences by mice and humans
Source: eLife. 2017 Aug 16;6:e27333. doi: 10.7554/eLife.27333 (PMC5559268; doi:10.7554/eLife.27333)
Supplement: Source code 1. — Figure1_sequence_generation.m contains Matlab script for generating GO and NO-GO sequences. sequence.m is the main Matlab script for interfacing with TDT ActiveX to control the behaviour: this loads parameters and reads task parameters at the end of a trial. GUI_sequence_v7.fig and GUI_sequence_v7.m are graphical user interface files for monitoring and changing parameters. plot_sequence_v2_3 .m is the Matlab script for plotting task results during the session. LoadRP2.m contains Matlab/ActiveX script to connect to the TDT RP2.1. Finally, TDT_circuit_file.txt contains the TDT ActiveX circuit for controlling the task, exported to C language. DOI: http://dx.doi.org/10.7554/eLife.27333.013 [file elife-27333-code1.zip › 27333R1_code/sequence.m]

% Sequence Detection v2_3 - This task is a go / no go where one sequence is
% defined as the reward and another are defined as no go and are
% punished with a delay
%
% Michael Bale Feb 2013
% 
% BIT0 = TrialOn
% BIT1 = Licks (AD threshold corssed)
% BIT2 = Water Valve Open
% BIT3 = Timeout On
% 
%% Hard Parameters
% These parameters are parameters to initialise the program and results and
% plotting 
cd('C:\TDT\headfixrig\task-original-ephys')

clear all
close all
clc


sampling_rate = 12207;
recorddur = 5; %seconds to be recorded (including ephys/licks etc)
number_of_trials = 500; % estimation memory allocation for plotting

% set pmtrs to zero
trial = 0;
results.hit = 0;
results.miss = 0;
results.cr = 0;
results.fp = 0;
ae_image = zeros(2,number_of_trials,3);
ae_divis = 1;
end_ae = 0;

%% Start MouseID GUI
session_data.mouseid = input('Please Enter 4-digit mouse ID: ','s');
id.mouseid = session_data.mouseid;
session_data.weight_before = input('Mouse weight: ');

%% TDT Connection
circuitfile = strcat(pwd,'\Sequence Detection\sequence_v5_4.rcx');
prev_trial_autowater = 0;
RP = LoadRP2(circuitfile);

%% Parameters for GUI
pmtrs.reward_bias = 1;
pmtrs.pre_stim_time = 200;
pmtrs.lickthresh = 1;
pmtrs.drinktime = 1500;
pmtrs.stop_behavior = 0;
pmtrs.start_behavior = 0;
pmtrs.timeout = 5;
pmtrs.maxsame = 3;
pmtrs.goprob = 0.5;
pmtrs.graceperiod = 550;
pmtrs.respperiod = 1500;
pmtrs.lickvopen = 35;
pmtrs.airvopen = 100;
pmtrs.air = 0;
pmtrs.water = 0;
pmtrs.resp_cue = 100;
pmtrs.nogo_seq = 1;
pmtrs.go_seq = 2;
pmtrs.autowater = 0;

hgui = GUI_sequence_v7(RP,pmtrs);
movegui(hgui,'northeast')
pmtrs = get(hgui,'userdata');

%% Set up trial sequences
load(strcat(pwd,'\Sequence Detection\sequences\noises_nov16.mat'))
out_percentage = 100;
go_trial = true;
nogo_trial = false;
trialtype = round(rand(1,number_of_trials));

%% Catch to start trial
disp('When ready press START SESSION in the box - [GUI_sequence]')
while pmtrs.start_behavior == 0;
    pmtrs = get(hgui,'userdata');
    pause(2)    
end
pmtrs = get(hgui,'userdata');

savedir = strcat(pwd,'\Data\',session_data.mouseid,filesep,date);
mkdir(savedir)

%% Results Figure
clear scrsz; scrsz = get(0,'ScreenSize');
last_trial = figure('Position',[4 42 scrsz(3)/4*2 scrsz(4)/3],'Color',[0 0 0],'MenuBar','none');
text(1,1,'TRIAL 1 IS RUNNING','Color',[0 1 1],'HorizontalAlignment','center')
set(gca,'Color',[0 0 0],'XColor',[0 1 1],'YColor',[0 1 1],'FontWeight','bold')
axis([0 2 0 2])
axis off

%% Begin Trial Loop
while(trial<number_of_trials)
    Status = double(RP.GetStatus); % Gets the status
    if bitget(Status,1) == 0
        display('Re-connecting to TDT');
        RP = LoadRP2(circuitfile);
    else
        display('TDT Connected')
        
    end
    trial = trial+1;
    pmtrs = get(hgui,'userdata');
    disp(pmtrs.autowater);
        
    %%%%% CREATE TRIAL SPECIFIC DATA
    if rand < pmtrs.goprob
        trialtype(trial) = go_trial;
        if trial > pmtrs.maxsame                                                                                                                                                                                                                                                                                                                                                                                                                                                                                                                                                                                                                                                                                                                                           
            trialhistory = trialtype(trial-pmtrs.maxsame:trial-1);
            if sum(trialhistory)==pmtrs.maxsame
                trialtype(trial) = nogo_trial;
                disp(['Max trials the same is ' num2str(pmtrs.maxsame) ' and this has been reached'])
            end
        end
    else
        trialtype(trial) = nogo_trial;
        if trial > pmtrs.maxsame
            trialhistory = trialtype(trial-pmtrs.maxsame:trial-1);
            if sum(trialhistory)==0
                trialtype(trial) = go_trial;
                disp(['Max trials the same is ' num2str(pmtrs.maxsame) ' and this has been reached'])
            end
        end
    end
    if trialtype(trial) == go_trial
    %%%%%%%%%%%%%%%%%%%% GO
        sequence_id = pmtrs.go_seq;
        go_sequence = noises(sequence_id).stimulus;
        out.ch1 = go_sequence;
        trial_sequence = 'go';
        disp(['Trial ' num2str(trial) ' in progress.  It is a GO trial.'])
    else

    %%%%%%%%%%%%%%%%%%% NOGO
        sequence_id = pmtrs.nogo_seq;
        nogo_sequence=noises(sequence_id).stimulus;
        out.ch1 = nogo_sequence*(out_percentage/100);
        disp(['Trial ' num2str(trial) ' in progress.  It is a NOGO trial'])
        trial_sequence = 'nogo';
    end
    L = length(out.ch1)+(pmtrs.pre_stim_time+pmtrs.respperiod)/1000*sampling_rate;

    %%%%% RUN THE TRIAL
    RP.SetTagVal('trialtype',trialtype(trial));
    RP.SetTagVal('graceperiod',pmtrs.graceperiod);
    RP.SetTagVal('recorddur',recorddur*1000);
    RP.SetTagVal('recordsamps',recorddur*sampling_rate);
    RP.SetTagVal('prestimtime',pmtrs.pre_stim_time);
    RP.SetTagVal('respperiod',pmtrs.respperiod);
    RP.SetTagVal('lickthresh',pmtrs.lickthresh);
    RP.SetTagVal('drinkperiod',pmtrs.drinktime);
    RP.SetTagVal('lickvopen',pmtrs.lickvopen);
    RP.SetTagVal('airvopen',pmtrs.airvopen);
    RP.SetTagVal('resp_cue',pmtrs.resp_cue);
    RP.SetTagVal('tosamples',pmtrs.timeout*sampling_rate);
    RP.WriteTagV('stimdata',0,out.ch1);
    
    invoke(RP,'SoftTrg',1);
    pause(L/sampling_rate+pmtrs.pre_stim_time/1000+2);
    status = RP.GetTagVal('trialon');
    while (status)
        status = RP.GetTagVal('trialon');
        pause(.2)
    end
    
    %%%%% GET THE RESULTS AND PERFORMANCE
    read.firstlick = RP.ReadTagV('firstlickdata',0,L);
    pause(0.05)
    
    %%%%% GET THE PERFORMANCE
    if trialtype(trial) == go_trial
        if sum(read.firstlick)>0
            results.trialresult = 'hit';
            results.hit = results.hit+1;
            results.plotdata = 1;
        else
            results.trialresult = 'miss';
            results.miss = results.miss+1;
            results.plotdata = 2;
        end
    else
        if sum(read.firstlick)==0
            results.cr = results.cr+1;
            results.trialresult = 'correctrejection';
            results.plotdata = 3;
        else
            results.trialresult = 'falsepositive';
            results.fp = results.fp+1;
            results.plotdata = 4;
        end
    end
    in.ch1 = RP.ReadTagV('acqdata',0,L);
    pause(0.2)
    read.licks = RP.ReadTagV('lickdata',0,L);
    pause(0.2)
    read.lickvdata = RP.ReadTagV('lickvdata',0,L);
    pause(0.2)
    read.airpuffdata = RP.ReadTagV('airpuffdata',0,L);
    pause(0.2)
    read.freewater = RP.ReadTagV('freewaterdata',0,L);
    pause(0.2)

    results.hr = results.hit/sum([results.hit results.miss]);
    results.far = results.fp/sum([results.cr results.fp]);
    results.pc = sum([results.hit results.cr])/trial;
    
    if trial
    results.pcw = sum([results.hit results.cr])/50;
    results.dp = norminv(results.hr,0,1)-norminv(results.far,0,1);

    %%%%% SAVE TRIAL DATA
    disp(['Result is a ' results.trialresult '. Saving Trial Data']);
    savefile = [savedir filesep 'Trial_' num2str(trial)];
    save(savefile,'-struct','session_data','mouseid')
    save(savefile,'out','in','pmtrs','read','id','results','trial','trial_sequence','sequence_id','-append')
   
    RP.ZeroTag('stimdata');
    RP.ZeroTag('lickdata');
    RP.ZeroTag('freewaterdata');
    RP.ZeroTag('acqdata');
    RP.ZeroTag('lickvdata');
    RP.ZeroTag('respdata');
    RP.ZeroTag('drinkdata');
    RP.ZeroTag('airpuffdata');
    RP.ZeroTag('timeoutdata');

    pmtrs = get(hgui,'userdata');
    if pmtrs.stop_behavior == 1
        number_of_trials = trial;
    end
    plot_sequence_v2_3 % runs script to plot the results of the trial
    clear out in read
end
disp('Halting TDT circuit')
invoke(RP,'Halt');

%% Save Data for the Whole Session
session_data.trialtype = trialtype;
session_data.hit = zeros(1,trial);
session_data.correct_rejection = zeros(1,trial);
session_data.miss = zeros(1,trial);
session_data.false_alarm = zeros(1,trial);
session_data.goprob = zeros(1,trial);
session_data.graceperiod = zeros(1,trial);
session_data.maxsame = zeros(1,trial);
session_data.hr = zeros(1,trial);
session_data.far = zeros(1,trial);
session_data.pc = zeros(1,trial);
session_data.dp = zeros(1,trial);
session_data.seq_id = zeros(1,trial);

end_ae = 0;
while end_ae == 0;
    disp('Weigh Mouse Now')
    disp('Save Session Data?')
    y_n = input('y/n: ','s');
    session_data.weight_after = input('Mouse weight after session: ');
    session_data.go_sequence = go_sequence;
    session_data.nogo_sequence = nogo_sequence;
    session_data.water_intake = session_data.weight_after-session_data.weight_before;
    if strcmp(y_n, 'y') == 1
        for tidx = 1:trial-1
            load([savedir filesep 'Trial_' num2str(tidx)])
            session_data.hit(tidx) = results.hit;
            session_data.correct_rejection(tidx) = results.cr;
            session_data.miss(tidx) = results.miss;
            session_data.false_alarm(tidx) = results.fp;
            session_data.goprob(tidx) = pmtrs.goprob;
            session_data.graceperiod(tidx) = pmtrs.graceperiod;
            session_data.maxsame(tidx) = pmtrs.maxsame;
            session_data.hit = results.hit;
            session_data.correct_rejection = results.cr;
            session_data.miss = results.miss;
            session_data.false_alarm = results.fp;
            session_data.seq_id(tidx) = sequence_id;
            session_data.hr(tidx) = results.hr;
            session_data.far(tidx) = results.far;
            session_data.pc(tidx) = results.pc;
            session_data.dp(tidx) = results.dp;
            disp('Creating Session Results')
        end
        save([savedir filesep 'session_data'],'session_data')
        end_ae = 1;
    elseif strcmp(y_n,'n') == 1
        disp('Data not saved')
        end_ae = 1;
    else
        end_ae = 0;
    end

end
close(gcf)
close all
