# Supplementary material for: Learning and recognition of tactile temporal sequences by mice and humans
Source: eLife. 2017 Aug 16;6:e27333. doi: 10.7554/eLife.27333 (PMC5559268; doi:10.7554/eLife.27333)
Supplement: Source code 1. — Figure1_sequence_generation.m contains Matlab script for generating GO and NO-GO sequences. sequence.m is the main Matlab script for interfacing with TDT ActiveX to control the behaviour: this loads parameters and reads task parameters at the end of a trial. GUI_sequence_v7.fig and GUI_sequence_v7.m are graphical user interface files for monitoring and changing parameters. plot_sequence_v2_3 .m is the Matlab script for plotting task results during the session. LoadRP2.m contains Matlab/ActiveX script to connect to the TDT RP2.1. Finally, TDT_circuit_file.txt contains the TDT ActiveX circuit for controlling the task, exported to C language. DOI: http://dx.doi.org/10.7554/eLife.27333.013 [file elife-27333-code1.zip › 27333R1_code/TDT_Circuit_File.txt]

/**************************************************************************
   RPvds generated 'C' function for building circuit: 
   Parameters values used in RPvds:     dn = 0 
                                  SysSRATE = RPX_SRATE_12K 
                               nTimeSlices = 10 
 **************************************************************************/ 
int BuildMyChain(int dn, int SysSRATE, int nTimeSlices)
{
    int iPar[8];
    float *fPar = (float *)iPar;			

    /* Setup system sample rate */			
    if(RPXgetSRATE(dn) != SysSRATE)		
        RPXsetSRATE(dn, SysSRATE);			

    /* Clear the chain and rebuild it */	
    RPXclrchain(dn, nTimeSlices);			

    /* Ncmp=1:1   -->  TrgIn */
    iPar[0]=256; 
    RPXaddCmpDSP(dn, 0, RPX_TRGIN, iPar, 1, 0, 0);

    /* Ncmp=1:2   -->  EdgeDetect */
    iPar[0]=0; 
    RPXaddCmpDSP(dn, 0, RPX_EDGEDETECT, iPar, 1, 0, 0);

    /* Ncmp=1:3  -->  MultiFeed   */
    iPar[0]=    FFFF; iPar[1]=  7903E9; iPar[2]= 4490509; iPar[3]= 4690539; 
    iPar[4]= 5E90259; iPar[5]= 2C90329; iPar[6]=     319; iPar[7]=       0;
    RPXaddCmpDSP(dn, 0, RPX_MULTIFEED, iPar, 8, 0, 0);

    /* Ncmp=1:4   -->  Schmitt */
    fPar[0]=5000.0f; fPar[1]=0.0f; 
    RPXaddCmpDSP(dn, 0, RPX_SCHMITT, iPar, 2, 0, 0);

    /* Ncmp=1:5   -->  TTL2Float */
    fPar[0]=5.0f; 
    RPXaddCmpDSP(dn, 0, RPX_TTL2FLOAT, iPar, 1, 0, 0);

    /* Ncmp=1:6   -->  DacOut */
    iPar[0]=2; 
    RPXaddCmpDSP(dn, 0, RPX_DACOUT, iPar, 1, 0, 0);

    /* Ncmp=1:7   -->  RSFlipFlop */
    iPar[0]=0; iPar[1]=0; 
    RPXaddCmpDSP(dn, 0, RPX_RSFLIPFLOP, iPar, 2, 0, 0);

    /* Ncmp=1:8   -->  And */
    iPar[1]=(1:85); iPar[2]=(1:50); iPar[0]=2; 
    RPXaddCmpDSP(dn, 0, RPX_AND, iPar, 3, 0, 0);

    /* Ncmp=1:9   -->  BitOut */
    iPar[0]=8; 
    RPXaddCmpDSP(dn, 0, RPX_BITOUT, iPar, 1, 0, 0);

    /* Ncmp=1:10  -->  SigPatch  */
    iPar[0]=DSP_1+8; iPar[1]=RPX_OUTVAL;  
    RPXaddCmpDSP(dn, 0, RPX_SIGPATCH, iPar, 2, 0, 0);

    /* Ncmp=1:11   -->  EdgeDetect */
    iPar[0]=1; 
    RPXaddCmpDSP(dn, 0, RPX_EDGEDETECT, iPar, 1, 0, 0);

    /* Ncmp=1:12   -->  And */
    iPar[1]=(1:50); iPar[2]=(1:11); iPar[3]=(1:7); iPar[0]=3; 
    RPXaddCmpDSP(dn, 0, RPX_AND, iPar, 4, 0, 0);

    /* Ncmp=1:13   -->  Or */
    iPar[1]=(1:45); iPar[2]=(1:12); iPar[0]=2; 
    RPXaddCmpDSP(dn, 0, RPX_OR, iPar, 3, 0, 0);

    /* Ncmp=1:14  -->  SigPatch  */
    iPar[0]=DSP_1+58; iPar[1]=RPX_OUTVAL;  
    RPXaddCmpDSP(dn, 0, RPX_SIGPATCH, iPar, 2, 0, 0);

    /* Ncmp=1:15   -->  EdgeDetect */
    iPar[0]=0; 
    RPXaddCmpDSP(dn, 0, RPX_EDGEDETECT, iPar, 1, 0, 0);

    /* Ncmp=1:16   -->  Schmitt */
    fPar[0]=100.0f; fPar[1]=0.0f; 
    RPXaddCmpDSP(dn, 0, RPX_SCHMITT, iPar, 2, 0, 0);

    /* Ncmp=1:17   -->  EdgeDetect */
    iPar[0]=1; 
    RPXaddCmpDSP(dn, 0, RPX_EDGEDETECT, iPar, 1, 0, 0);

    /* Ncmp=1:18   -->  Schmitt */
    fPar[0]=1000.0f; fPar[1]=0.0f; 
    RPXaddCmpDSP(dn, 0, RPX_SCHMITT, iPar, 2, 0, 0);

    /* Ncmp=1:19   -->  EdgeDetect */
    iPar[0]=0; 
    RPXaddCmpDSP(dn, 0, RPX_EDGEDETECT, iPar, 1, 0, 0);

    /* Ncmp=1:20  -->  ParFeed  */
    iPar[0]=DSP_1+7; iPar[1]=RPX_PAR1;  
    RPXaddCmpDSP(dn, 0, RPX_PARFEED, iPar, 2, 0, 0);

    /* Ncmp=1:21   -->  Schmitt */
    fPar[0]=100.0f; fPar[1]=0.0f; 
    RPXaddCmpDSP(dn, 0, RPX_SCHMITT, iPar, 2, 0, 0);

    /* Ncmp=1:22  -->  SigPatch  */
    iPar[0]=DSP_1+16; iPar[1]=RPX_OUTVAL;  
    RPXaddCmpDSP(dn, 0, RPX_SIGPATCH, iPar, 2, 0, 0);

    /* Ncmp=1:23   -->  BitOut */
    iPar[0]=16; 
    RPXaddCmpDSP(dn, 0, RPX_BITOUT, iPar, 1, 0, 0);

    /* Ncmp=1:24   -->  RSFlipFlop */
    iPar[0]=0; iPar[1]=0; 
    RPXaddCmpDSP(dn, 0, RPX_RSFLIPFLOP, iPar, 2, 0, 0);

    /* Ncmp=1:25   -->  EdgeDetect */
    iPar[0]=0; 
    RPXaddCmpDSP(dn, 0, RPX_EDGEDETECT, iPar, 1, 0, 0);

    /* Ncmp=1:26  -->  ParFeed  */
    iPar[0]=DSP_1+29; iPar[1]=RPX_PAR1;  
    RPXaddCmpDSP(dn, 0, RPX_PARFEED, iPar, 2, 0, 0);

    /* Ncmp=1:27   -->  TTL2Int */
    iPar[0]=1; 
    RPXaddCmpDSP(dn, 0, RPX_TTL2INT, iPar, 1, 0, 0);

    /* Ncmp=1:28   -->  Or */
    iPar[1]=(1:90); iPar[2]=(1:31); iPar[0]=2; 
    RPXaddCmpDSP(dn, 0, RPX_OR, iPar, 3, 0, 0);

    /* Ncmp=1:29   -->  JKFlipFlop */
    iPar[0]=0; iPar[1]=0; iPar[2]=0; 
    RPXaddCmpDSP(dn, 0, RPX_JKFLIPFLOP, iPar, 3, 0, 0);

    /* Ncmp=1:30   -->  Not */
    RPXaddCmpDSP(dn, 0, RPX_NOT, iPar, 0, 0, 0);

    /* Ncmp=1:31   -->  And */
    iPar[1]=(1:37); iPar[2]=(1:30); iPar[0]=2; 
    RPXaddCmpDSP(dn, 0, RPX_AND, iPar, 3, 0, 0);

    /* Ncmp=1:32   -->  And */
    iPar[1]=(1:4); iPar[2]=(1:108); iPar[0]=2; 
    RPXaddCmpDSP(dn, 0, RPX_AND, iPar, 3, 0, 0);

    /* Ncmp=1:33  -->  MultiFeed   */
    iPar[0]=    FFFF; iPar[1]= 53A044A; iPar[2]= 50A046A; iPar[3]=       0; 
    iPar[4]=       0; iPar[5]=       0; iPar[6]=       0; iPar[7]=       0;
    RPXaddCmpDSP(dn, 0, RPX_MULTIFEED, iPar, 8, 0, 0);

    /* Ncmp=1:34  -->  SigPatch  */
    iPar[0]=DSP_1+18; iPar[1]=RPX_OUTVAL;  
    RPXaddCmpDSP(dn, 0, RPX_SIGPATCH, iPar, 2, 0, 0);

    /* Ncmp=1:35   -->  EdgeDetect */
    iPar[0]=1; 
    RPXaddCmpDSP(dn, 0, RPX_EDGEDETECT, iPar, 1, 0, 0);

    /* Ncmp=1:36  -->  ParFeed  */
    iPar[0]=DSP_1+37; iPar[1]=RPX_PAR1;  
    RPXaddCmpDSP(dn, 0, RPX_PARFEED, iPar, 2, 0, 0);

    /* Ncmp=1:37   -->  RSFlipFlop */
    iPar[0]=0; iPar[1]=0; 
    RPXaddCmpDSP(dn, 0, RPX_RSFLIPFLOP, iPar, 2, 0, 0);

    /* Ncmp=1:38  -->  SigPatch  */
    iPar[0]=DSP_1+18; iPar[1]=RPX_OUTVAL;  
    RPXaddCmpDSP(dn, 0, RPX_SIGPATCH, iPar, 2, 0, 0);

    /* Ncmp=1:39   -->  EdgeDetect */
    iPar[0]=0; 
    RPXaddCmpDSP(dn, 0, RPX_EDGEDETECT, iPar, 1, 0, 0);

    /* Ncmp=1:40  -->  ParFeed  */
    iPar[0]=DSP_1+29; iPar[1]=RPX_PAR3;  
    RPXaddCmpDSP(dn, 0, RPX_PARFEED, iPar, 2, 0, 0);

    /* Ncmp=1:41  -->  SigPatch  */
    iPar[0]=DSP_1+18; iPar[1]=RPX_OUTVAL;  
    RPXaddCmpDSP(dn, 0, RPX_SIGPATCH, iPar, 2, 0, 0);

    /* Ncmp=1:42   -->  EdgeDetect */
    iPar[0]=1; 
    RPXaddCmpDSP(dn, 0, RPX_EDGEDETECT, iPar, 1, 0, 0);

    /* Ncmp=1:43  -->  ParFeed  */
    iPar[0]=DSP_1+44; iPar[1]=RPX_PAR1;  
    RPXaddCmpDSP(dn, 0, RPX_PARFEED, iPar, 2, 0, 0);

    /* Ncmp=1:44   -->  RSFlipFlop */
    iPar[0]=0; iPar[1]=0; 
    RPXaddCmpDSP(dn, 0, RPX_RSFLIPFLOP, iPar, 2, 0, 0);

    /* Ncmp=1:45   -->  And */
    iPar[1]=(1:44); iPar[2]=(1:51); iPar[0]=2; 
    RPXaddCmpDSP(dn, 0, RPX_AND, iPar, 3, 0, 0);

    /* Ncmp=1:46  -->  SigPatch  */
    iPar[0]=DSP_1+8; iPar[1]=RPX_OUTVAL;  
    RPXaddCmpDSP(dn, 0, RPX_SIGPATCH, iPar, 2, 0, 0);

    /* Ncmp=1:47   -->  EdgeDetect */
    iPar[0]=0; 
    RPXaddCmpDSP(dn, 0, RPX_EDGEDETECT, iPar, 1, 0, 0);

    /* Ncmp=1:48  -->  ParFeed  */
    iPar[0]=DSP_1+49; iPar[1]=RPX_PAR1;  
    RPXaddCmpDSP(dn, 0, RPX_PARFEED, iPar, 2, 0, 0);

    /* Ncmp=1:49   -->  RSFlipFlop */
    iPar[0]=0; iPar[1]=0; 
    RPXaddCmpDSP(dn, 0, RPX_RSFLIPFLOP, iPar, 2, 0, 0);

    /* Ncmp=1:50   -->  RSFlipFlop */
    iPar[0]=0; iPar[1]=0; 
    RPXaddCmpDSP(dn, 0, RPX_RSFLIPFLOP, iPar, 2, 0, 0);

    /* Ncmp=1:51   -->  Not */
    RPXaddCmpDSP(dn, 0, RPX_NOT, iPar, 0, 0, 0);

    /* Ncmp=1:52  -->  SigPatch  */
    iPar[0]=DSP_1+2; iPar[1]=RPX_OUTVAL;  
    RPXaddCmpDSP(dn, 0, RPX_SIGPATCH, iPar, 2, 0, 0);

    /* Ncmp=1:53   -->  Schmitt */
    fPar[0]=200.0f; fPar[1]=0.0f; 
    RPXaddCmpDSP(dn, 0, RPX_SCHMITT, iPar, 2, 0, 0);

    /* Ncmp=1:54   -->  EdgeDetect */
    iPar[0]=1; 
    RPXaddCmpDSP(dn, 0, RPX_EDGEDETECT, iPar, 1, 0, 0);

    /* Ncmp=1:55  -->  ParFeed  */
    iPar[0]=DSP_1+58; iPar[1]=RPX_PAR1;  
    RPXaddCmpDSP(dn, 0, RPX_PARFEED, iPar, 2, 0, 0);

    /* Ncmp=1:56   -->  Schmitt */
    fPar[0]=2000.0f; fPar[1]=0.0f; 
    RPXaddCmpDSP(dn, 0, RPX_SCHMITT, iPar, 2, 0, 0);

    /* Ncmp=1:57  -->  ParFeed  */
    iPar[0]=DSP_1+62; iPar[1]=RPX_PAR3;  
    RPXaddCmpDSP(dn, 0, RPX_PARFEED, iPar, 2, 0, 0);

    /* Ncmp=1:58   -->  JKFlipFlop */
    iPar[0]=0; iPar[1]=0; iPar[2]=0; 
    RPXaddCmpDSP(dn, 0, RPX_JKFLIPFLOP, iPar, 3, 0, 0);

    /* Ncmp=1:59   -->  BitOut */
    iPar[0]=32; 
    RPXaddCmpDSP(dn, 0, RPX_BITOUT, iPar, 1, 0, 0);

    /* Ncmp=1:60   -->  ConstI */
    iPar[0]=61035; 
    RPXaddCmpDSP(dn, 0, RPX_CONSTI, iPar, 1, 0, 0);

    /* Ncmp=1:61  -->  MultiFeed   */
    iPar[0]=    FFFF; iPar[1]= 50803E8; iPar[2]= 5380448; iPar[3]=     468; 
    iPar[4]=       0; iPar[5]=       0; iPar[6]=       0; iPar[7]=       0;
    RPXaddCmpDSP(dn, 0, RPX_MULTIFEED, iPar, 8, 0, 0);

    /* Ncmp=1:62   -->  SerSource */
    iPar[0]=50000; iPar[1]=0; iPar[2]=0; iPar[3]=0; 
    RPXaddCmpDSP(dn, 0, RPX_SERSOURCE, iPar, 4, 0, 0);

    /* Ncmp=1:63   -->  DacOut */
    iPar[0]=1; 
    RPXaddCmpDSP(dn, 0, RPX_DACOUT, iPar, 1, 0, 0);

    /* Ncmp=1:64  -->  SigPatch  */
    iPar[0]=DSP_1+62; iPar[1]=RPX_OUTVAL;  
    RPXaddCmpDSP(dn, 0, RPX_SIGPATCH, iPar, 2, 0, 0);

    /* Ncmp=1:65   -->  BitOut */
    iPar[0]=128; 
    RPXaddCmpDSP(dn, 0, RPX_BITOUT, iPar, 1, 0, 0);

    /* Ncmp=1:66  -->  SigPatch  */
    iPar[0]=DSP_1+18; iPar[1]=RPX_OUTVAL;  
    RPXaddCmpDSP(dn, 0, RPX_SIGPATCH, iPar, 2, 0, 0);

    /* Ncmp=1:67   -->  TTL2Int */
    iPar[0]=1; 
    RPXaddCmpDSP(dn, 0, RPX_TTL2INT, iPar, 1, 0, 0);

    /* Ncmp=1:68   -->  SerStore */
    iPar[0]=50000; iPar[1]=0; iPar[2]=0; iPar[3]=0; 
    RPXaddCmpDSP(dn, 0, RPX_SERSTORE, iPar, 4, 0, 0);

    /* Ncmp=1:69  -->  SigPatch  */
    iPar[0]=DSP_1+27; iPar[1]=RPX_OUTVAL;  
    RPXaddCmpDSP(dn, 0, RPX_SIGPATCH, iPar, 2, 0, 0);

    /* Ncmp=1:70   -->  SerStore */
    iPar[0]=50000; iPar[1]=0; iPar[2]=0; iPar[3]=0; 
    RPXaddCmpDSP(dn, 0, RPX_SERSTORE, iPar, 4, 0, 0);

    /* Ncmp=1:71   -->  AdcIn */
    iPar[0]=1; 
    RPXaddCmpDSP(dn, 0, RPX_ADCIN, iPar, 1, 0, 0);

    /* Ncmp=1:72   -->  Compare */
    fPar[0]=0.001f; iPar[1]=2; 
    RPXaddCmpDSP(dn, 0, RPX_COMPARE, iPar, 2, 0, 0);

    /* Ncmp=1:73  -->  ParFeed  */
    iPar[0]=DSP_1+84; iPar[1]=RPX_PAR5;  
    RPXaddCmpDSP(dn, 0, RPX_PARFEED, iPar, 2, 0, 0);

    /* Ncmp=1:74   -->  BitOut */
    iPar[0]=2; 
    RPXaddCmpDSP(dn, 0, RPX_BITOUT, iPar, 1, 0, 0);

    /* Ncmp=1:75  -->  SigPatch  */
    iPar[0]=DSP_1+72; iPar[1]=RPX_OUTVAL;  
    RPXaddCmpDSP(dn, 0, RPX_SIGPATCH, iPar, 2, 0, 0);

    /* Ncmp=1:76   -->  EdgeDetect */
    iPar[0]=0; 
    RPXaddCmpDSP(dn, 0, RPX_EDGEDETECT, iPar, 1, 0, 0);

    /* Ncmp=1:77   -->  And */
    iPar[1]=(1:76); iPar[2]=(1:18); iPar[0]=2; 
    RPXaddCmpDSP(dn, 0, RPX_AND, iPar, 3, 0, 0);

    /* Ncmp=1:78  -->  ParFeed  */
    iPar[0]=DSP_1+24; iPar[1]=RPX_PAR1;  
    RPXaddCmpDSP(dn, 0, RPX_PARFEED, iPar, 2, 0, 0);

    /* Ncmp=1:79  -->  SigPatch  */
    iPar[0]=DSP_1+71; iPar[1]=RPX_OUTVAL;  
    RPXaddCmpDSP(dn, 0, RPX_SIGPATCH, iPar, 2, 0, 0);

    /* Ncmp=1:80   -->  SerStore */
    iPar[0]=50000; iPar[1]=0; iPar[2]=1; iPar[3]=0; 
    RPXaddCmpDSP(dn, 0, RPX_SERSTORE, iPar, 4, 0, 0);

    /* Ncmp=1:81  -->  SigPatch  */
    iPar[0]=DSP_1+72; iPar[1]=RPX_OUTVAL;  
    RPXaddCmpDSP(dn, 0, RPX_SIGPATCH, iPar, 2, 0, 0);

    /* Ncmp=1:82   -->  TTL2Int */
    iPar[0]=1; 
    RPXaddCmpDSP(dn, 0, RPX_TTL2INT, iPar, 1, 0, 0);

    /* Ncmp=1:83   -->  SerStore */
    iPar[0]=50000; iPar[1]=0; iPar[2]=0; iPar[3]=0; 
    RPXaddCmpDSP(dn, 0, RPX_SERSTORE, iPar, 4, 0, 0);

    /* Ncmp=1:84   -->  Counter */
    iPar[0]=0; iPar[1]=0; iPar[2]=1; iPar[3]=1000000000; iPar[4]=0; iPar[5]=1; 
    RPXaddCmpDSP(dn, 0, RPX_COUNTER, iPar, 6, 0, 0);

    /* Ncmp=1:85   -->  iCompare */
    iPar[0]=48000; iPar[1]=3; 
    RPXaddCmpDSP(dn, 0, RPX_ICOMPARE, iPar, 2, 0, 0);

    /* Ncmp=1:86   -->  ConstL */
    iPar[0]=1; 
    RPXaddCmpDSP(dn, 0, RPX_CONSTL, iPar, 1, 0, 0);

    /* Ncmp=1:87   -->  Not */
    RPXaddCmpDSP(dn, 0, RPX_NOT, iPar, 0, 0, 0);

    /* Ncmp=1:88   -->  And */
    iPar[1]=(1:86); iPar[2]=(1:25); iPar[0]=2; 
    RPXaddCmpDSP(dn, 0, RPX_AND, iPar, 3, 0, 0);

    /* Ncmp=1:89   -->  Schmitt */
    fPar[0]=200.0f; fPar[1]=0.0f; 
    RPXaddCmpDSP(dn, 0, RPX_SCHMITT, iPar, 2, 0, 0);

    /* Ncmp=1:90   -->  EdgeDetect */
    iPar[0]=1; 
    RPXaddCmpDSP(dn, 0, RPX_EDGEDETECT, iPar, 1, 0, 0);

    /* Ncmp=1:91  -->  SigPatch  */
    iPar[0]=DSP_1+88; iPar[1]=RPX_OUTVAL;  
    RPXaddCmpDSP(dn, 0, RPX_SIGPATCH, iPar, 2, 0, 0);

    /* Ncmp=1:92   -->  EdgeDetect */
    iPar[0]=0; 
    RPXaddCmpDSP(dn, 0, RPX_EDGEDETECT, iPar, 1, 0, 0);

    /* Ncmp=1:93  -->  ParFeed  */
    iPar[0]=DSP_1+94; iPar[1]=RPX_PAR1;  
    RPXaddCmpDSP(dn, 0, RPX_PARFEED, iPar, 2, 0, 0);

    /* Ncmp=1:94   -->  RSFlipFlop */
    iPar[0]=0; iPar[1]=0; 
    RPXaddCmpDSP(dn, 0, RPX_RSFLIPFLOP, iPar, 2, 0, 0);

    /* Ncmp=1:95   -->  And */
    iPar[1]=(1:87); iPar[2]=(1:7); iPar[0]=2; 
    RPXaddCmpDSP(dn, 0, RPX_AND, iPar, 3, 0, 0);

    /* Ncmp=1:96  -->  ParFeed  */
    iPar[0]=DSP_1+84; iPar[1]=RPX_PAR6;  
    RPXaddCmpDSP(dn, 0, RPX_PARFEED, iPar, 2, 0, 0);

    /* Ncmp=1:97   -->  And */
    iPar[1]=(1:72); iPar[2]=(1:87); iPar[3]=(1:7); iPar[0]=3; 
    RPXaddCmpDSP(dn, 0, RPX_AND, iPar, 4, 0, 0);

    /* Ncmp=1:98  -->  ParFeed  */
    iPar[0]=DSP_1+50; iPar[1]=RPX_PAR1;  
    RPXaddCmpDSP(dn, 0, RPX_PARFEED, iPar, 2, 0, 0);

    /* Ncmp=1:99   -->  And */
    iPar[1]=(1:87); iPar[2]=(1:16); iPar[3]=(1:72); iPar[0]=3; 
    RPXaddCmpDSP(dn, 0, RPX_AND, iPar, 4, 0, 0);

    /* Ncmp=1:100   -->  And */
    iPar[1]=(1:28); iPar[2]=(1:86); iPar[0]=2; 
    RPXaddCmpDSP(dn, 0, RPX_AND, iPar, 3, 0, 0);

    /* Ncmp=1:101   -->  And */
    iPar[1]=(1:13); iPar[2]=(1:87); iPar[0]=2; 
    RPXaddCmpDSP(dn, 0, RPX_AND, iPar, 3, 0, 0);

    /* Ncmp=1:102   -->  CycUsage */
    RPXaddCmpDSP(dn, 0, RPX_CYCUSAGE, iPar, 0, 0, 0);

    /* Ncmp=1:103   -->  ConstI */
    iPar[0]=50000; 
    RPXaddCmpDSP(dn, 0, RPX_CONSTI, iPar, 1, 0, 0);

    /* Ncmp=1:104   -->  iScaleAdd */
    iPar[0]=1; iPar[1]=-1; 
    RPXaddCmpDSP(dn, 0, RPX_ISCALEADD, iPar, 2, 0, 0);

    /* Ncmp=1:105  -->  ParFeed  */
    iPar[0]=DSP_1+107; iPar[1]=RPX_PAR1;  
    RPXaddCmpDSP(dn, 0, RPX_PARFEED, iPar, 2, 0, 0);

    /* Ncmp=1:106  -->  SigPatch  */
    iPar[0]=DSP_1+68; iPar[1]=RPX_PAR4;  
    RPXaddCmpDSP(dn, 0, RPX_SIGPATCH, iPar, 2, 0, 0);

    /* Ncmp=1:107   -->  iCompare */
    iPar[0]=50000; iPar[1]=4; 
    RPXaddCmpDSP(dn, 0, RPX_ICOMPARE, iPar, 2, 0, 0);

    /* Ncmp=1:108   -->  Not */
    RPXaddCmpDSP(dn, 0, RPX_NOT, iPar, 0, 0, 0);

    /* Ncmp=1:109   -->  TrgIn */
    iPar[0]=1024; 
    RPXaddCmpDSP(dn, 0, RPX_TRGIN, iPar, 1, 0, 0);

    /* Ncmp=1:110   -->  Or */
    iPar[1]=(1:109); iPar[2]=(1:88); iPar[0]=2; 
    RPXaddCmpDSP(dn, 0, RPX_OR, iPar, 3, 0, 0);

    /* Ncmp=1:111   -->  EdgeDetect */
    iPar[0]=0; 
    RPXaddCmpDSP(dn, 0, RPX_EDGEDETECT, iPar, 1, 0, 0);

    /* Ncmp=1:112   -->  Schmitt */
    fPar[0]=30.0f; fPar[1]=0.0f; 
    RPXaddCmpDSP(dn, 0, RPX_SCHMITT, iPar, 2, 0, 0);

    /* Ncmp=1:113   -->  BitOut */
    iPar[0]=4; 
    RPXaddCmpDSP(dn, 0, RPX_BITOUT, iPar, 1, 0, 0);

    /* Ncmp=1:114   -->  TrgIn */
    iPar[0]=2048; 
    RPXaddCmpDSP(dn, 0, RPX_TRGIN, iPar, 1, 0, 0);

    /* Ncmp=1:115   -->  Or */
    iPar[1]=(1:114); iPar[2]=(1:99); iPar[0]=2; 
    RPXaddCmpDSP(dn, 0, RPX_OR, iPar, 3, 0, 0);

    /* Ncmp=1:116   -->  Schmitt */
    fPar[0]=20.0f; fPar[1]=0.0f; 
    RPXaddCmpDSP(dn, 0, RPX_SCHMITT, iPar, 2, 0, 0);

    /* Ncmp=1:117   -->  TrgIn */
    iPar[0]=512; 
    RPXaddCmpDSP(dn, 0, RPX_TRGIN, iPar, 1, 0, 0);

    /* Ncmp=1:118  -->  ParFeed  */
    iPar[0]=DSP_1+119; iPar[1]=RPX_PAR1;  
    RPXaddCmpDSP(dn, 0, RPX_PARFEED, iPar, 2, 0, 0);

    /* Ncmp=1:119   -->  ConstL */
    iPar[0]=0; 
    RPXaddCmpDSP(dn, 0, RPX_CONSTL, iPar, 1, 0, 0);

    /* Ncmp=1:120   -->  EdgeDetect */
    iPar[0]=0; 
    RPXaddCmpDSP(dn, 0, RPX_EDGEDETECT, iPar, 1, 0, 0);

    /* Ncmp=1:121   -->  Or */
    iPar[1]=(1:100); iPar[2]=(1:120); iPar[3]=(1:101); iPar[0]=3; 
    RPXaddCmpDSP(dn, 0, RPX_OR, iPar, 4, 0, 0);

    /* Ncmp=1:122  -->  ParFeed  */
    iPar[0]=DSP_1+58; iPar[1]=RPX_PAR3;  
    RPXaddCmpDSP(dn, 0, RPX_PARFEED, iPar, 2, 0, 0);

    /* Ncmp=1:123  -->  ParFeed  */
    iPar[0]=DSP_1+24; iPar[1]=RPX_PAR2;  
    RPXaddCmpDSP(dn, 0, RPX_PARFEED, iPar, 2, 0, 0);

    return getZ3err(0);
}
